# Supplementary material for: Acute myeloid leukemia immunopeptidome reveals HLA presentation of mutated nucleophosmin
Source: PLoS One. 2019 Jul 10;14(7):e0219547. doi: 10.1371/journal.pone.0219547 (PMC6619824; doi:10.1371/journal.pone.0219547)
Supplement: S2 File — (XLSX) [file pone.0219547.s007.xlsx]

## Sheet: HLA-A NPM1
NetMHC version 3.4
	Peptide Length	Position	Peptide	HLA-A01:01 ANN/Mat Approximation predicted affinity (Kd, nM)/Matscore	HLA-A02:01 ANN/Mat Approx+Direct predicted affinity (Kd, nM)/Matscore	HLA-A02:02 ANN/Mat Approx+Direct predicted affinity (Kd, nM)/Matscore	HLA-A02:03 ANN/Mat Approx+Direct predicted affinity (Kd, nM)/Matscore	HLA-A02:06 ANN/Mat Approx+Direct predicted affinity (Kd, nM)/Matscore	HLA-A02:11 ANN/Mat Approximation predicted affinity (Kd, nM)/Matscore	HLA-A02:12 ANN/Mat Approximation predicted affinity (Kd, nM)/Matscore	HLA-A02:16 ANN/Mat Approximation predicted affinity (Kd, nM)/Matscore	HLA-A02:17 ANN/Mat Approximation predicted affinity (Kd, nM)/Matscore	HLA-A02:19 ANN/Mat Approximation predicted affinity (Kd, nM)/Matscore	HLA-A02:50 ANN/Mat Approximation predicted affinity (Kd, nM)/Matscore	HLA-A03:01 ANN/Mat Approx+Direct predicted affinity (Kd, nM)/Matscore	HLA-A11:01 ANN/Mat Approx+Direct predicted affinity (Kd, nM)/Matscore	HLA-A23:01 ANN/Mat Approximation predicted affinity (Kd, nM)/Matscore	HLA-A24:02 ANN/Mat Approximation predicted affinity (Kd, nM)/Matscore	HLA-A24:03 ANN/Mat Approximation predicted affinity (Kd, nM)/Matscore	HLA-A25:01 ANN/Mat Approximation predicted affinity (Kd, nM)/Matscore	HLA-A26:01 ANN/Mat Approximation predicted affinity (Kd, nM)/Matscore	HLA-A26:02 ANN/Mat Approximation predicted affinity (Kd, nM)/Matscore	HLA-A26:03 ANN/Mat Approximation predicted affinity (Kd, nM)/Matscore	HLA-A29:02 ANN/Mat Approx+Direct predicted affinity (Kd, nM)/Matscore	HLA-A30:01 ANN/Mat Approximation predicted affinity (Kd, nM)/Matscore	HLA-A30:02 ANN/Mat Approx+Direct predicted affinity (Kd, nM)/Matscore	HLA-A31:01 ANN/Mat Approximation predicted affinity (Kd, nM)/Matscore	HLA-A32:01 ANN/Mat Approximation predicted affinity (Kd, nM)/Matscore	HLA-A32:07 ANN/Mat Approximation predicted affinity (Kd, nM)/Matscore	HLA-A32:15 ANN/Mat Approximation predicted affinity (Kd, nM)/Matscore	HLA-A33:01 ANN/Mat Approximation predicted affinity (Kd, nM)/Matscore	HLA-A66:01 ANN/Mat Approximation predicted affinity (Kd, nM)/Matscore	HLA-A68:01 ANN/Mat Approximation predicted affinity (Kd, nM)/Matscore	HLA-A68:02 ANN/Mat Approximation predicted affinity (Kd, nM)/Matscore	HLA-A68:23 ANN/Mat Approximation predicted affinity (Kd, nM)/Matscore	HLA-A69:01 ANN/Mat Approximation predicted affinity (Kd, nM)/Matscore	HLA-A80:01 ANN/Mat Approximation predicted affinity (Kd, nM)/Matscore
NPM1.WT	11mer	0	MTDQEAIQDLW	321	27395	22925	23226	24990	28033	24643	23109	39133	23709	31886	21107	19477	18748	23203	11024	22913	21666	6307	23625	10742	20731	7635	28113	3062	5970	1773	39028	11227	16014	21677	1103	16349	18918
NPM1.WT	11mer	1	TDQEAIQDLWQ	21287	30228	32739	30274	28663	31704	26080	23660	40644	25968	32050	22903	23987	30910	40854	22369	24422	23630	28582	26414	33645	23333	31948	29996	40104	34048	35116	38453	18890	31484	29943	22606	25592	24302
NPM1.WT	11mer	2	DQEAIQDLWQW	21449	28955	31006	28277	29486	31752	24828	23766	40886	23479	32687	29205	29037	19199	18407	18024	23913	23653	13932	27183	21135	23844	20927	27480	22561	13303	19672	38899	17739	35312	31321	20538	23937	24305
NPM1.WT	11mer	3	QEAIQDLWQWR	21627	31742	35319	30325	28549	34113	27095	25036	41996	26795	32790	23945	13720	33623	39117	23749	23630	26193	26154	23958	34876	21497	31732	8482	41335	33438	35554	11789	14392	3751	29678	7907	25985	25124
NPM1.WT	11mer	4	EAIQDLWQWRK	22286	25514	30703	29712	27038	30515	25938	25451	35349	24812	31530	8506	2581	17278	28486	23981	19959	11323	7636	12052	25796	17367	23879	13668	39729	17221	6693	420	1343	33	18495	387	12135	25032
NPM1.WT	11mer	5	AIQDLWQWRKS	21563	25698	30071	27398	24174	11081	21438	19506	35122	25094	10756	25785	23753	34591	38772	23856	23174	25220	28027	22850	32716	12327	27353	18732	36799	31904	34744	38542	16477	34409	25678	16852	24800	24958
NPM1.WT	11mer	6	IQDLWQWRKSL	18531	6558	8985	9671	2855	787	4787	3994	11141	3778	2548	27663	29204	15617	10735	20261	23591	25082	26822	27499	29167	18819	20922	20980	7819	8276	21319	37640	20032	41007	28961	18118	17116	23002
NPM1.WT	10mer	0	TDQEAIQDLW	28027	33910	33662	33812	36175	33012	26385	24204	39036	24582	32799	30911	28921	19201	24538	15178	24478	29548	24894	28281	30137	25833	25021	33474	30909	25376	26570	42539	15172	36164	32170	20425	21905	23783
NPM1.WT	10mer	1	DQEAIQDLWQ	29477	33537	32722	33329	32396	32956	25187	23980	40584	26001	32267	32684	29768	41325	42723	25151	24455	29613	24007	26158	31382	28397	26675	31967	37457	29923	34194	35048	23241	31613	37005	24604	28034	24586
NPM1.WT	10mer	2	QEAIQDLWQW	28084	31391	33431	32723	31758	33187	26451	24459	16540	24713	32799	30645	29519	19569	25905	10179	22575	30975	12697	27603	23138	26735	22282	31894	21690	20063	12613	40513	12727	37077	35648	8613	24101	22067
NPM1.WT	10mer	3	EAIQDLWQWR	30311	31641	33478	32053	28657	32873	26057	25194	39304	25829	32277	26023	13568	37524	40040	23598	16031	10976	4235	839	33124	14267	27819	1922	19230	22326	18134	190	2033	30	24317	257	16862	26124
NPM1.WT	10mer	4	AIQDLWQWRK	27838	21636	23991	29418	22223	6984	20399	19527	23204	23197	2318	443	62	31466	27160	22693	23806	28701	24914	23157	22824	6900	18533	393	30960	22182	25399	5583	11706	2179	32992	7662	20650	23009
NPM1.WT	10mer	5	IQDLWQWRKS	27593	22024	28368	24515	12591	14631	18941	19435	38340	19292	29709	29356	28937	39388	37767	24327	24770	32724	30297	28238	32198	22803	20761	24439	26537	31906	34691	39810	23471	40124	37582	27118	24089	24282
NPM1.WT	10mer	6	QDLWQWRKSL	30133	27651	29525	27109	23618	24593	25562	22325	22854	25584	29072	28984	29511	28042	34657	18567	22647	31734	23250	20798	30021	22403	26329	23175	21987	1871	19248	31959	17130	40453	32026	14196	13939	25071
NPM1.WT	9mer	0	DQEAIQDLW	20534	26482	31187	26113	33629	33488	25719	24326	42018	25060	32822	26162	23049	26931	26526	21485	24221	22609	23528	28060	28225	23944	19348	28260	27227	18922	28717	41356	21011	33456	30815	25039	25259	24172
NPM1.WT	9mer	1	QEAIQDLWQ	21012	29495	34602	26677	31966	34053	26895	24439	41157	26983	32388	24532	24057	34973	43175	23527	23573	25176	24090	27039	22425	22971	23323	31976	40063	34015	33712	42329	20048	30405	30949	14243	28887	22561
NPM1.WT	9mer	2	EAIQDLWQW	21859	25149	31960	27216	23825	31428	25039	23697	37844	22715	32335	27268	22971	4826	14729	7213	5322	2890	15	8773	20614	23874	19969	28861	25658	2172	1052	19332	4346	12634	22901	307	14653	24837
NPM1.WT	9mer	3	AIQDLWQWR	21565	22252	24098	25933	16259	16988	23239	21448	36136	25937	17631	14711	1357	31541	30905	22739	23226	23222	27209	7840	25427	9097	21835	61	37420	27804	31295	1187	13314	2478	28278	5236	23867	25358
NPM1.WT	9mer	4	IQDLWQWRK	15935	14517	26123	23036	9457	13672	19561	20859	32611	19797	28534	1973	259	18785	11521	24567	24138	26423	26471	27489	21004	14666	10379	3995	32357	22413	28545	16945	19068	18093	31541	19685	22561	22464
NPM1.WT	9mer	5	QDLWQWRKS	21824	26990	38626	26858	30439	31368	26154	23458	41956	24192	32762	24815	22902	35001	42394	23312	24420	27114	30239	27990	31234	21226	28407	26595	39849	28745	36518	37169	23421	39938	31023	26122	22212	25757
NPM1.WT	9mer	6	DLWQWRKSL	22369	12747	10513	11854	19461	205	10791	369	869	1858	8	23131	23955	13709	32935	22871	17368	21650	10652	11711	22211	21742	19109	19412	3180	866	4804	2760	21812	37917	14278	18772	562	25755
			Subtotal <500 nM	1	0	0	0	0	1	0	1	0	0	1	1	2	0	0	0	0	0	1	0	0	0	0	2	0	0	0	2	0	2	0	3	0	0
NPM1.MutA	11mer	0	MTDQEAIQDLC	2078	24886	17047	21611	16186	14610	20992	20294	36734	22290	26020	22089	18516	35273	42027	21941	24337	25458	26434	27294	29659	19369	23101	28931	30488	26634	19672	40273	17392	24832	12758	7256	15504	22684
NPM1.MutA	11mer	1	TDQEAIQDLCL	20684	17004	18152	24091	23269	25204	22584	21749	35134	24393	29324	26687	29369	21062	27557	18666	23768	22052	26465	23470	31236	21533	31605	29654	36571	22553	25449	39255	12665	37875	23355	17069	22082	20744
NPM1.MutA	11mer	2	DQEAIQDLCLA	19552	25514	15484	15624	16154	26731	21608	21918	41420	22200	30982	28442	28918	36013	40964	24067	24583	22629	25503	27470	35261	20683	29552	27861	39811	32678	37747	39364	20404	33789	22443	29048	23843	24098
NPM1.MutA	11mer	3	QEAIQDLCLAV	19923	16236	12548	11022	9493	19117	22119	18397	30578	22813	20199	26221	29723	30275	37138	20627	22050	23122	24589	26101	26319	20328	27806	29747	30103	25125	28425	40330	11946	36811	12555	14815	15302	19475
NPM1.MutA	11mer	4	EAIQDLCLAVE	22205	28005	23714	24341	21261	34043	26438	27017	41821	26170	32646	14286	23604	32836	41581	22750	8226	6222	596	12168	32969	23115	21479	26962	38967	25852	26039	17647	6150	4481	18973	2347	21575	25929
NPM1.MutA	11mer	5	AIQDLCLAVEE	21196	19037	22855	31116	14614	19542	21420	22644	32455	25330	18580	9451	10236	32934	40578	22279	23904	22958	29410	26845	24638	16516	25592	19339	22289	31875	31927	38319	17712	26716	27760	15900	22739	22153
NPM1.MutA	11mer	6	IQDLCLAVEEV	18081	1334	1586	3494	231	63	276	207	17686	235	601	27659	28585	26453	27961	20565	24334	23435	28677	28529	27716	19573	21184	22913	30064	29036	33147	41510	14184	39711	17129	21177	14331	21949
NPM1.MutA	11mer	7	QDLCLAVEEVS	21760	27582	26118	25391	25473	32501	26133	25058	42201	24549	32888	25113	26806	33360	43467	21807	25704	27919	31498	29574	35513	22461	33438	26275	38637	32459	36190	41012	25130	38024	24469	31265	21621	24834
NPM1.MutA	11mer	8	DLCLAVEEVSL	21440	7092	5419	7493	19331	4452	8821	10358	1778	4502	95	26714	29356	29410	32144	22256	19648	20140	11732	20631	28807	20822	31444	27024	13369	18687	28177	16566	12242	30625	8987	7900	10454	24407
NPM1.MutA	11mer	9	LCLAVEEVSLR	22261	28769	28380	23214	22969	28941	25318	24196	40178	25247	32343	19446	22717	27977	33963	22400	25892	28171	30388	25083	33875	16547	29922	1066	38170	29834	26008	2068	16493	3029	27794	12509	22360	24807
NPM1.MutA	11mer	10	CLAVEEVSLRK	19392	24870	15717	17852	27159	18263	21654	21060	30486	24190	8760	1251	2006	21919	25420	22528	24298	24600	27795	27425	27660	9308	22364	9282	35387	33188	30304	19539	8533	911	24233	4987	28477	20806
NPM1.MutA	10mer	0	TDQEAIQDLC	30256	34588	32904	32971	32470	30491	25417	24051	41093	24970	32181	31018	29275	39060	41322	21133	25180	31190	31488	29797	37621	25720	32729	34738	36411	34961	37557	43213	21580	38371	26121	30831	24200	24953
NPM1.MutA	10mer	1	DQEAIQDLCL	25950	23824	13642	24079	18207	28046	20680	21970	29191	21999	30313	31862	29744	30115	34519	23640	23960	27331	23235	23434	23541	26963	24842	31975	33362	14556	26509	35602	18651	37391	24211	19292	24458	21430
NPM1.MutA	10mer	2	QEAIQDLCLA	28897	24613	21281	17083	14081	29558	24954	21789	36610	24486	31039	28752	29564	40210	42172	21759	23324	30402	25251	27996	31147	24444	27725	31827	34866	34721	37407	39455	14799	36142	21223	21315	24854	22404
NPM1.MutA	10mer	3	EAIQDLCLAV	27856	2634	4544	1320	146	5873	10087	8401	10734	9913	3347	29956	28308	32873	37871	21100	4598	2471	277	4457	24611	13289	24799	30546	32739	7796	10689	22185	3780	19018	75	844	66	22728
NPM1.MutA	10mer	4	AIQDLCLAVE	29010	19983	18748	17503	10967	22100	21945	24151	35043	25160	21028	26212	22438	38758	40299	21966	22273	26348	24412	25558	28433	15656	17411	12506	29559	29773	30812	30955	18525	29785	30137	16462	24234	23064
NPM1.MutA	10mer	5	IQDLCLAVEE	28730	23256	20068	26174	5077	26824	20936	23483	37462	23309	32375	28862	27863	39666	40583	23092	24995	31996	30020	28804	30160	24079	21118	23682	33399	33237	36554	36530	23224	37066	37108	26918	25408	23245
NPM1.MutA	10mer	6	QDLCLAVEEV	28897	11680	9612	13384	4446	11073	17646	15370	27604	19630	27589	29760	29178	33662	39830	19639	24677	31358	29049	27925	31046	23430	30840	28160	22436	20578	31460	38091	15236	38464	9150	22372	3331	22380
NPM1.MutA	10mer	7	DLCLAVEEVS	29850	26476	21415	23622	31576	24813	24190	24437	36866	24225	25976	31932	29801	41029	42259	24529	25484	30020	27770	27526	35375	19969	32058	28267	36841	33361	35903	26712	21140	29978	24601	22818	26241	25661
NPM1.MutA	10mer	8	LCLAVEEVSL	26801	7043	2142	12462	8576	4729	13666	5910	5863	16901	5058	29087	29811	17977	28853	12477	25111	33136	25438	27460	23324	21338	22633	23829	17544	13899	10316	36310	15793	38189	17838	12976	11466	24602
NPM1.MutA	10mer	9	CLAVEEVSLR	26688	22608	8481	12058	23945	24977	21259	23799	23073	24906	21567	4587	6327	37278	36164	21476	24384	22429	25159	20731	29154	23491	21914	1615	34829	32312	33436	2570	13826	123	28521	4240	28294	23295
NPM1.MutA	10mer	10	LAVEEVSLRK	29530	27871	26395	25862	21957	26329	25376	24899	35928	25510	30380	1864	248	33619	37732	24374	24548	26910	24758	23347	28897	11617	28904	8741	37857	30027	24000	19700	2926	335	29051	5451	21408	24354
NPM1.MutA	9mer	0	DQEAIQDLC	21951	26692	28229	25331	26031	31771	24258	24457	41804	24905	32419	25620	23501	36336	41873	24238	24964	24015	30671	29514	33305	23748	25606	29116	39672	32228	37347	41976	25857	37126	28160	31484	26801	24994
NPM1.MutA	9mer	1	QEAIQDLCL	20352	25941	23861	22796	20508	30681	24828	22444	37014	25087	30696	21981	23117	26876	32824	20504	22758	23969	22185	24619	22822	20762	27796	31128	35068	22768	22758	42026	13562	37360	25811	10283	25581	18379
NPM1.MutA	9mer	2	EAIQDLCLA	20726	19024	18148	12574	4834	23893	20732	18860	38562	19619	26421	25124	22975	33758	40985	22371	12675	5001	497	11389	23757	18802	22134	30211	39351	28424	33233	23811	4030	8200	977	2754	7136	24819
NPM1.MutA	9mer	3	AIQDLCLAV	17075	97	109	76	36	6	112	74	302	1081	3	19662	11160	25740	29575	19930	21103	18581	25129	21415	10259	7557	11194	17825	4418	11639	18540	33774	11730	34593	6527	9947	2611	18404
NPM1.MutA	9mer	4	IQDLCLAVE	21188	17720	17869	19372	3360	29079	21840	24579	41802	23455	32509	24684	22354	32195	35298	22639	24912	25181	28754	28787	26017	20865	5909	20706	33506	30957	36083	38901	23948	37455	31213	27320	26693	23933
NPM1.MutA	9mer	5	QDLCLAVEE	21467	26831	34371	26423	21456	33036	26324	25782	41895	24627	32949	25270	22581	33533	43569	22438	25149	26614	31129	28832	26635	22176	30806	25508	34644	32656	36761	39941	24069	36405	27838	28499	21072	23591
NPM1.MutA	9mer	6	DLCLAVEEV	20859	5777	1472	2697	3033	77	1367	187	2326	52	7	25506	23490	33235	37405	23028	23441	20493	20366	25244	26438	21837	28443	26205	32198	26374	31877	23804	11168	28992	1017	12767	1718	23629
NPM1.MutA	9mer	7	LCLAVEEVS	22763	24809	28072	24815	31513	26827	24691	23222	40300	24557	31942	25885	23863	31355	40709	21879	26668	30180	32910	30497	36096	20804	27909	24208	38800	32865	30343	40447	24622	37390	22920	29990	24324	25962
NPM1.MutA	9mer	8	CLAVEEVSL	20815	855	43	1068	3636	1968	394	1023	953	1476	10	19810	22910	19593	23759	12580	23480	25195	19687	25705	27172	18096	16222	24558	16687	24876	24941	34126	14615	28148	8649	5244	22666	23656
NPM1.MutA	9mer	9	LAVEEVSLR	21799	25831	18137	19431	19043	29323	24616	24819	40124	25281	31931	16359	7286	31195	37312	23097	24550	16653	19968	12560	25548	16392	24956	1156	40916	30481	27127	1577	5758	30	23903	4389	22204	25073
NPM1.MutA	9mer	10	AVEEVSLRK	16496	25780	28797	28134	26312	21857	24392	23616	30676	26462	24946	240	35	28474	33770	24229	23711	21685	24202	23013	25922	1437	20556	7774	28638	29219	24913	28804	2885	1718	29629	6163	20254	20596
			Subtotal <500 nM	0	1	2	1	3	3	3	3	1	2	4	1	2	0	0	0	0	0	2	0	0	0	0	0	0	0	0	0	0	3	1	0	1	0

## Sheet: HLA-B NPM1
NPM1	Peptide	Position	Peptide	HLA-B07:02 ANN/Mat Approximation predicted affinity (Kd, nM)/Matscore	HLA-B08:01 ANN/Mat Approximation predicted affinity (Kd, nM)/Matscore	HLA-B08:02 ANN/Mat Approximation predicted affinity (Kd, nM)/Matscore	HLA-B08:03 ANN/Mat Approximation predicted affinity (Kd, nM)/Matscore	HLA-B14:02 ANN/Mat Approximation predicted affinity (Kd, nM)/Matscore	HLA-B15:01 ANN/Mat Approximation predicted affinity (Kd, nM)/Matscore	HLA-B15:02 ANN/Mat Approximation predicted affinity (Kd, nM)/Matscore	HLA-B15:03 ANN/Mat Approximation predicted affinity (Kd, nM)/Matscore	HLA-B15:09 ANN/Mat Approximation predicted affinity (Kd, nM)/Matscore	HLA-B15:17 ANN/Mat Approximation predicted affinity (Kd, nM)/Matscore	HLA-B18:01 ANN/Mat Approx+Direct predicted affinity (Kd, nM)/Matscore	HLA-B27:05 ANN/Mat Approx+Direct predicted affinity (Kd, nM)/Matscore	HLA-B27:20 ANN/Mat Approximation predicted affinity (Kd, nM)/Matscore	HLA-B35:01 ANN/Mat Approximation predicted affinity (Kd, nM)/Matscore	HLA-B35:03 ANN/Mat Approximation predicted affinity (Kd, nM)/Matscore	HLA-B38:01 ANN/Mat Approximation predicted affinity (Kd, nM)/Matscore	HLA-B39:01 ANN/Mat Approximation predicted affinity (Kd, nM)/Matscore	HLA-B40:01 ANN/Mat Approximation predicted affinity (Kd, nM)/Matscore	HLA-B40:02 ANN/Mat Approximation predicted affinity (Kd, nM)/Matscore	HLA-B40:13 ANN/Mat Approximation predicted affinity (Kd, nM)/Matscore	HLA-B42:01 ANN/Mat Approximation predicted affinity (Kd, nM)/Matscore	HLA-B44:02 ANN/Mat Approximation predicted affinity (Kd, nM)/Matscore	HLA-B44:03 ANN/Mat Approximation predicted affinity (Kd, nM)/Matscore	HLA-B45:01 ANN/Mat Approximation predicted affinity (Kd, nM)/Matscore	HLA-B46:01 ANN/Mat Approximation predicted affinity (Kd, nM)/Matscore	HLA-B48:01 ANN/Mat Approximation predicted affinity (Kd, nM)/Matscore	HLA-B51:01 ANN/Mat Approximation predicted affinity (Kd, nM)/Matscore	HLA-B53:01 ANN/Mat Approximation predicted affinity (Kd, nM)/Matscore	HLA-B54:01 ANN/Mat Approximation predicted affinity (Kd, nM)/Matscore	HLA-B57:01 ANN/Mat Approx+Direct predicted affinity (Kd, nM)/Matscore	HLA-B58:01 ANN/Mat Approximation predicted affinity (Kd, nM)/Matscore	HLA-B73:01 ANN/Mat Approximation predicted affinity (Kd, nM)/Matscore	HLA-B83:01 ANN/Mat Approximation predicted affinity (Kd, nM)/Matscore
NPM1.WT	11mer	0	MTDQEAIQDLW	21780	22537	23473	27181	26326	19493	32935	36813	22696	73	15798	28352	41878	11374	43016	17945	19303	21617	41634	16631	29975	12019	17558	43913	24274	25740	20881	394	37949	78	9	39638	10059
NPM1.WT	11mer	1	TDQEAIQDLWQ	22789	24159	24955	27217	22622	19944	31736	38522	26395	25064	26788	23919	41771	33780	44602	33379	22123	27070	29722	35062	33946	17213	31254	32169	26083	28212	24976	27217	44797	31599	23902	37105	34966
NPM1.WT	11mer	2	DQEAIQDLWQW	23336	22495	23633	27341	22547	20013	27581	33680	24424	22297	7340	15685	35214	26235	43469	12663	19408	22851	32668	3073	30899	6644	10093	41828	26144	21910	23497	7131	42485	12184	11302	35540	25319
NPM1.WT	11mer	3	QEAIQDLWQWR	23626	24121	23529	27448	19593	20127	29315	35313	27875	24010	22463	13651	26371	36459	44441	31227	21917	11882	11791	26971	34127	2869	2882	1085	23618	26824	23926	35273	43787	31407	23729	31912	24940
NPM1.WT	11mer	4	EAIQDLWQWRK	24549	22358	20457	25618	18410	19667	35904	37464	26252	24508	26319	22772	40409	22858	41615	31537	21675	26034	42094	31365	34249	22632	41710	36180	21332	25580	23141	17989	38124	26112	19651	38344	26494
NPM1.WT	11mer	5	AIQDLWQWRKS	19799	23930	26410	29260	21120	19605	28009	35781	30807	23776	30945	25894	39034	35377	44607	35156	22475	26038	41938	38794	32732	20541	44290	38485	24514	27165	25362	37785	43868	31110	23955	35514	24535
NPM1.WT	11mer	6	IQDLWQWRKSL	19417	18548	21221	9778	14250	14257	23830	4788	1787	19028	21675	10483	2192	29068	42837	1948	187	9786	18078	641	22094	20318	36223	40714	22452	6062	22677	25276	42542	25980	20021	34171	11665
NPM1.WT	10mer	0	TDQEAIQDLW	27883	29133	23614	25875	24571	22847	29848	34640	22359	17320	18965	29933	40542	30026	43774	22132	21419	28998	18529	15907	16524	445	2916	24497	26799	26896	28369	2871	42100	8695	1772	38728	18495
NPM1.WT	10mer	1	DQEAIQDLWQ	31359	31010	25293	28098	22217	25288	28872	35685	26311	26058	28043	28248	30634	35277	44493	28835	21515	29798	38548	24446	38578	31035	38206	36148	24739	24604	32256	34794	44768	30106	30154	32666	37087
NPM1.WT	10mer	2	QEAIQDLWQW	29295	28795	22367	27769	20936	16237	27260	27740	27142	16590	1476	29068	37421	31411	42841	17254	20675	10320	3293	3065	28866	23	35	4595	22861	26188	27597	4565	42581	4905	1395	34945	18867
NPM1.WT	10mer	3	EAIQDLWQWR	31214	28923	22977	28731	16403	27536	33350	39018	28286	23526	31652	24376	34876	24187	43051	32408	21920	30808	40739	32119	31442	26730	33646	32364	20766	26575	30083	27664	40130	19400	17382	37265	24501
NPM1.WT	10mer	4	AIQDLWQWRK	28736	28962	22074	20557	21071	26784	32197	35959	28130	24349	33028	19505	38108	36552	44378	32932	21824	31111	40635	38642	37253	24860	41604	32703	23450	24716	32059	36502	43124	22446	28847	38580	14843
NPM1.WT	10mer	5	IQDLWQWRKS	29953	32036	25285	29761	25854	16071	29103	28680	17527	24494	31863	22238	27546	37182	44609	30181	20388	30793	36112	19687	37985	30313	40692	35326	24389	24686	31044	37289	38671	30270	28489	30075	33381
NPM1.WT	10mer	6	QDLWQWRKSL	20206	5723	23194	21414	10993	19961	27215	15903	16344	17372	25751	18241	4538	29988	41673	11865	9685	20680	4939	2174	16028	16403	19492	29961	25811	17275	25130	32158	42648	26842	30243	33220	5620
NPM1.WT	9mer	0	DQEAIQDLW	23687	22458	24267	27119	24727	20080	27197	34642	21435	22529	10034	21849	32577	24183	43652	8332	20279	23545	35482	3579	30210	10049	13752	42612	27317	20342	22854	10293	42164	17503	14339	36211	24774
NPM1.WT	9mer	1	QEAIQDLWQ	22349	23581	24872	28546	21139	19653	29934	35666	28247	24335	16011	25514	37253	33015	44327	31244	22188	11063	16961	26992	34228	4117	2908	1863	23694	27847	24328	28204	44619	25299	23092	31175	36101
NPM1.WT	9mer	2	EAIQDLWQW	22753	19261	19844	28682	17595	18438	32302	33378	28169	563	14428	25017	41045	3625	38371	23542	20601	23042	36995	6028	20400	6060	6920	39916	16978	26692	18943	17	35889	40	9	38190	19227
NPM1.WT	9mer	3	AIQDLWQWR	20522	24552	24097	25813	20890	19574	28089	37745	29407	23377	26268	18503	37632	36699	44745	33431	22041	24181	43132	39163	33900	18631	42315	39195	23339	25825	24657	37635	44710	24922	24130	37633	16313
NPM1.WT	9mer	4	IQDLWQWRK	23542	26138	21252	22060	27188	20127	33540	29661	18487	25015	25221	5288	30765	36909	44530	28670	19406	25040	38233	24565	37580	22814	42637	37328	22278	23759	24598	32435	43131	23091	22394	36533	27412
NPM1.WT	9mer	5	QDLWQWRKS	22893	23965	26612	32187	24495	20299	32208	35471	28412	23454	25308	23521	36654	33947	44316	33013	22326	29147	17196	30305	33337	21000	34700	26235	26837	26849	24915	36754	39121	25500	24369	29387	23882
NPM1.WT	9mer	6	DLWQWRKSL	15798	1308	19312	10036	870	17083	15356	5447	21449	21431	12315	16832	2960	15888	43304	18950	16471	25524	40745	3205	15892	23384	44830	47195	25395	17281	23050	31262	42719	21747	23420	17902	7525
			Subtotal nm<500	0	0	0	0	0	0	0	0	0	1	0	0	0	0	0	0	1	0	0	0	0	2	1	0	0	0	0	2	0	2	2	0	0
NPM1.MutA	11mer	0	MTDQEAIQDLC	22832	23680	25437	28937	27720	19615	35783	38734	20091	21023	28816	28763	42339	23220	44292	27629	17568	22314	41498	36488	36001	22587	46084	43333	25805	26540	22867	28496	35382	24972	10339	38452	29660
NPM1.MutA	11mer	1	TDQEAIQDLCL	21598	19573	22871	20025	12286	15867	27180	20081	13791	21026	19819	21114	24128	17875	41591	15516	7304	18577	7640	12810	15861	10985	27925	35497	25568	24970	22473	16393	43917	30057	23031	37582	19137
NPM1.MutA	11mer	2	DQEAIQDLCLA	23372	21272	25575	26999	17432	19894	31128	32141	23780	26270	26063	18355	35240	30346	44198	16315	19691	24339	32659	25722	35178	23067	42776	32303	25983	21220	23688	30336	35930	31877	23920	31257	34997
NPM1.MutA	11mer	3	QEAIQDLCLAV	20580	15380	22864	23449	9175	15212	23256	8175	18603	20628	8950	13169	1767	25070	43270	15854	7233	289	360	3692	16871	587	1432	80	21368	19635	18698	23263	33403	29933	21328	27628	16515
NPM1.MutA	11mer	4	EAIQDLCLAVE	23865	19122	24893	30236	17906	17709	35137	30976	25902	23041	28013	30578	40647	9418	42298	33996	21025	24743	39734	37486	33381	24050	43823	37855	18738	27431	22624	25070	25700	27981	21774	37424	34855
NPM1.MutA	11mer	5	AIQDLCLAVEE	20519	22777	25766	26769	23722	16678	33006	35824	29339	22894	27722	29688	40643	30227	44538	34782	21791	23693	38438	39479	35976	22767	45341	39674	21250	26857	24466	36050	44545	31344	23135	37793	31319
NPM1.MutA	11mer	6	IQDLCLAVEEV	21849	22572	22415	26086	19515	15535	23429	4500	9359	22875	22592	16285	15528	33220	44363	9683	8825	9550	12760	18176	25530	21431	37991	35425	21031	20542	20237	24231	29139	29259	21115	35242	25379
NPM1.MutA	11mer	7	QDLCLAVEEVS	24679	22411	25700	29225	24919	19282	34958	22881	25029	23982	27318	28403	38659	32276	44821	32837	20506	26580	20773	32689	35488	21027	35199	17453	26071	26128	23475	34675	39886	31594	23564	35178	33361
NPM1.MutA	11mer	8	DLCLAVEEVSL	22265	14920	21478	20327	9219	16315	23026	11447	18529	23013	20981	29696	38206	21456	30758	18968	14661	21335	41029	34441	25259	23967	46712	46858	25630	23319	22706	29709	43802	29924	23502	38393	23041
NPM1.MutA	11mer	9	LCLAVEEVSLR	24358	23062	24608	26197	21561	19692	32883	26245	26906	22531	30262	27548	40554	30967	44818	31365	22155	25539	42947	39463	36339	23693	47834	47038	27180	24064	22285	32275	38725	27468	21612	39638	26258
NPM1.MutA	11mer	10	CLAVEEVSLRK	23336	21835	22606	24242	16660	18657	30883	20980	27170	24074	31266	23021	37393	32742	43723	33013	21688	26389	44778	40007	35566	23076	47155	45298	23492	25854	23226	30503	41061	29748	21363	37515	17800
NPM1.MutA	10mer	0	TDQEAIQDLC	29891	31983	25544	27460	26060	27193	34121	37422	18916	25550	32766	31489	41292	35821	44658	30184	21064	28250	18901	33556	33674	24566	37847	19679	26941	27196	30530	34378	40777	24566	21934	36820	35289
NPM1.MutA	10mer	1	DQEAIQDLCL	30008	7879	23170	20413	9983	6685	22009	17795	11399	24073	22269	18975	4321	23509	41243	2939	2006	20623	28312	3175	27819	28513	34399	37654	24942	10879	29438	25398	44018	30349	29686	33591	24797
NPM1.MutA	10mer	2	QEAIQDLCLA	29462	26127	25168	27386	16554	23314	32031	23461	26710	24512	20531	29009	36091	33232	43692	18923	20648	12823	3577	23293	34758	6971	5468	508	25299	26805	28832	31926	33985	24857	27298	28821	31567
NPM1.MutA	10mer	3	EAIQDLCLAV	24154	13376	22168	24096	4211	17954	28309	15876	19457	13460	25219	27605	10196	5490	37165	19759	6409	27603	29897	12639	13735	25579	30694	23042	10273	24284	12873	12118	21205	21209	17556	34176	16327
NPM1.MutA	10mer	4	AIQDLCLAVE	26356	28936	25268	27299	22397	9434	32832	31538	29413	23580	30188	31980	39957	34105	44684	35110	21688	30085	40110	40149	37991	21780	40795	27420	20667	26847	31824	38785	41091	23815	28017	37745	31368
NPM1.MutA	10mer	5	IQDLCLAVEE	30310	31295	24873	29312	26363	14640	32025	21893	15990	23776	27780	24779	31163	34476	44755	26805	17421	24376	30446	23748	39413	29514	40990	31219	22879	23680	31198	37238	39634	30108	26022	34378	36016
NPM1.MutA	10mer	6	QDLCLAVEEV	29304	27242	23448	24692	19986	24831	30418	9986	17423	20921	28392	28933	27180	33744	44358	25871	15840	21544	7552	17799	23955	9908	18051	16910	23437	23904	23845	27521	32341	27730	29737	36592	19517
NPM1.MutA	10mer	7	DLCLAVEEVS	30966	31576	24847	30003	22548	25144	31961	32020	29051	26371	27794	33771	42103	36554	44599	34996	22355	32066	43059	40810	38605	33437	45643	44798	26115	27843	31996	40577	43274	26594	22222	38039	38290
NPM1.MutA	10mer	8	LCLAVEEVSL	23382	3939	23270	17052	8652	8375	28645	1323	17380	8740	30452	27051	33481	19963	28474	14304	13778	27121	36601	28084	22717	32274	44670	44589	25709	8101	21698	20864	36827	17792	16482	38553	11350
NPM1.MutA	10mer	9	CLAVEEVSLR	30398	24597	23857	25330	21625	24847	30839	25148	27086	23666	34092	26184	38568	35530	43594	33122	21687	31465	42922	39567	37337	31392	45132	43281	23674	26110	30619	34602	42063	21087	18606	38748	25290
NPM1.MutA	10mer	10	LAVEEVSLRK	31390	28301	23404	25920	11018	25516	31900	19017	25366	14731	33823	23884	36857	15428	40871	33237	21709	31495	41363	37101	33721	32054	43738	44855	23123	24561	23664	22610	33652	20855	17112	37837	20507
NPM1.MutA	9mer	0	DQEAIQDLC	24676	23898	25906	28474	26143	20199	32309	38236	17110	26313	25485	23760	37356	32492	44593	16826	19566	22047	32667	26069	36188	23818	44669	39689	25624	16869	24106	34804	43113	26459	23909	32984	37469
NPM1.MutA	9mer	1	QEAIQDLCL	21532	15278	23064	22099	9997	15485	24938	7530	18764	18607	7686	20902	3956	17865	39646	6094	5722	313	1303	1695	16444	422	1987	3158	23123	19856	21659	16795	43853	23878	21236	33219	18942
NPM1.MutA	9mer	2	EAIQDLCLA	22445	16394	25041	28154	10990	17569	34420	28418	27061	22958	24630	25170	40951	9495	39873	26266	20961	25547	39577	32443	26854	22202	42207	33258	22241	27563	17279	11699	5800	22002	18418	36720	31478
NPM1.MutA	9mer	3	AIQDLCLAV	12264	16243	23125	19005	7203	4678	21195	14941	25439	17455	21612	20840	8099	25063	43701	28183	13623	21379	29841	28066	14800	20008	40075	27595	14446	23076	19748	28515	39253	25360	21125	35791	11541
NPM1.MutA	9mer	4	IQDLCLAVE	22825	22248	24919	29231	24823	17827	31724	15674	17052	24666	21297	23604	30789	33189	44837	27954	18314	18608	25968	33579	37227	24477	43634	38733	22560	23903	24718	35935	35195	25135	23162	34207	36723
NPM1.MutA	9mer	5	QDLCLAVEE	24616	22062	25779	28844	27376	19324	35375	27182	25185	22219	23788	24866	40610	31408	44741	33268	21024	24355	19414	32991	36606	19475	33560	27689	25261	26169	22734	33777	42822	25781	23634	36365	31424
NPM1.MutA	9mer	6	DLCLAVEEV	23496	21643	22122	25761	17460	18260	23967	25227	24246	25529	16714	25763	41088	32653	43568	30654	21303	23140	42075	38482	26765	23679	46605	45635	24740	27333	21289	32520	41442	26291	23865	38645	30124
NPM1.MutA	9mer	7	LCLAVEEVS	24467	22395	26292	29693	22557	19013	34409	14376	28549	24656	27088	26687	41712	27392	44945	33318	22298	25461	42080	40090	35406	24740	48289	45813	27393	25353	23393	32825	32132	19953	19472	38268	35682
NPM1.MutA	9mer	8	CLAVEEVSL	17741	9290	22164	16817	8225	10961	24241	1147	19092	14947	25343	20839	34113	14987	18905	20143	12730	19906	39273	30211	18826	22440	46790	45394	22893	21857	21519	18524	39648	19883	16293	37272	11086
NPM1.MutA	9mer	9	LAVEEVSLR	25071	23303	24295	26902	17081	18573	31750	23505	25040	12184	24869	20679	38157	7885	41215	33118	21758	25702	42642	36832	29011	22933	45565	46063	23827	24753	15245	18992	27744	21756	19191	39340	27527
NPM1.MutA	9mer	10	AVEEVSLRK	22017	23335	22347	21356	15276	19748	31575	38141	27645	22128	24510	19040	40235	31991	44599	32279	21197	22968	40162	37535	34696	22831	44750	42037	24450	25159	25108	31916	44491	25085	23699	38534	17617
			Subtotal nm <500	0	0	0	0	0	0	0	0	0	0	0	0	0	0	0	0	0	2	1	0	0	1	0	1	0	0	0	0	0	0	0	0	0

## Sheet: HLA-C NPM1
NPM1	Peptide	Position	Peptide	HLA-C03:03 ANN/Mat Approximation predicted affinity (Kd, nM)/Matscore	HLA-C04:01 ANN/Mat Approximation predicted affinity (Kd, nM)/Matscore	HLA-C05:01 ANN/Mat Approximation predicted affinity (Kd, nM)/Matscore	HLA-C06:02 ANN/Mat Approximation predicted affinity (Kd, nM)/Matscore	HLA-C07:01 ANN/Mat Approximation predicted affinity (Kd, nM)/Matscore	HLA-C07:02 ANN/Mat Approximation predicted affinity (Kd, nM)/Matscore	HLA-C08:02 ANN/Mat Approximation predicted affinity (Kd, nM)/Matscore	HLA-C12:03 ANN/Mat Approximation predicted affinity (Kd, nM)/Matscore	HLA-C14:02 ANN/Mat Approximation predicted affinity (Kd, nM)/Matscore	HLA-C15:02
NPM1.WT	11mer	0	MTDQEAIQDLW	32163	12935	11	30568	23189	35671	7553	13842	20794	12972
NPM1.WT	11mer	1	TDQEAIQDLWQ	36063	32998	36802	34963	27124	37452	31705	29582	33612	36067
NPM1.WT	11mer	2	DQEAIQDLWQW	39132	29887	34853	41451	35228	36006	32137	26818	33347	38347
NPM1.WT	11mer	3	QEAIQDLWQWR	36561	23855	35540	42745	36760	38619	33497	31085	35124	38715
NPM1.WT	11mer	4	EAIQDLWQWRK	24363	15607	35623	38835	33880	37059	37405	21417	34872	25194
NPM1.WT	11mer	5	AIQDLWQWRKS	35396	27111	35635	38752	34003	32325	34583	28353	33269	34957
NPM1.WT	11mer	6	IQDLWQWRKSL	11018	15940	20980	11250	5580	13437	3625	2669	8872	24586
NPM1.WT	10mer	0	TDQEAIQDLW	34745	18109	36196	30265	19637	27896	27621	24915	28371	34849
NPM1.WT	10mer	1	DQEAIQDLWQ	39325	36616	35107	42163	37556	40555	30655	30082	34728	37496
NPM1.WT	10mer	2	QEAIQDLWQW	35926	18966	33962	41814	33944	30448	34852	31968	33561	37481
NPM1.WT	10mer	3	EAIQDLWQWR	17492	24944	33148	39338	35197	38416	36866	17957	35063	23545
NPM1.WT	10mer	4	AIQDLWQWRK	36539	15368	34065	38741	31472	30781	34311	30391	33310	35030
NPM1.WT	10mer	5	IQDLWQWRKS	37254	29254	30921	39388	32292	36541	20141	26553	34351	38329
NPM1.WT	10mer	6	QDLWQWRKSL	12703	10051	37897	19378	15226	15688	29979	12320	8233	14273
NPM1.WT	9mer	0	DQEAIQDLW	39042	27471	33978	41542	35622	37575	28056	24315	32488	37946
NPM1.WT	9mer	1	QEAIQDLWQ	36998	31561	34885	42733	36876	39265	32677	32955	35154	37600
NPM1.WT	9mer	2	EAIQDLWQW	13050	19608	32332	35319	31438	27853	37105	15269	33436	18106
NPM1.WT	9mer	3	AIQDLWQWR	34397	24283	30433	39884	34897	33289	34441	29042	33843	35032
NPM1.WT	9mer	4	IQDLWQWRK	38312	17843	25429	40344	31866	36242	20961	30741	34503	38121
NPM1.WT	9mer	5	QDLWQWRKS	38213	19367	38830	41332	38013	38388	38037	32316	34342	38125
NPM1.WT	9mer	6	DLWQWRKSL	24698	13304	38096	4599	6334	3236	29488	1221	3844	15828
			Subtotal nm <500	0	0	1	0	0	0	0	0	0	0
NPM1.MutA	11mer	0	MTDQEAIQDLC	34449	21529	131	22647	17352	40346	5202	20912	26660	10680
NPM1.MutA	11mer	1	TDQEAIQDLCL	6481	17219	29970	9563	3875	11824	13486	12711	11299	12389
NPM1.MutA	11mer	2	DQEAIQDLCLA	38993	35297	36937	40041	34012	40170	24956	23605	33030	36202
NPM1.MutA	11mer	3	QEAIQDLCLAV	23321	14548	29180	32685	20727	27283	17843	8160	13676	6286
NPM1.MutA	11mer	4	EAIQDLCLAVE	17865	28223	35131	39548	35158	38625	36024	9531	34460	22500
NPM1.MutA	11mer	5	AIQDLCLAVEE	35720	29066	33339	37956	32232	33417	33477	29427	29864	27636
NPM1.MutA	11mer	6	IQDLCLAVEEV	23986	26021	8585	12145	5745	31944	2227	670	14596	16248
NPM1.MutA	11mer	7	QDLCLAVEEVS	38703	28560	38172	43167	39293	36581	34772	29517	32736	35281
NPM1.MutA	11mer	8	DLCLAVEEVSL	18332	29433	36826	27630	20080	17845	22402	7110	12682	26260
NPM1.MutA	11mer	9	LCLAVEEVSLR	28632	14007	32285	37667	35205	38238	31544	20457	32877	35020
NPM1.MutA	11mer	10	CLAVEEVSLRK	37448	18293	34674	41821	38024	38587	33403	29356	30160	35639
NPM1.MutA	10mer	0	TDQEAIQDLC	35498	26979	38015	21829	12810	37576	24581	25642	31535	34994
NPM1.MutA	10mer	1	DQEAIQDLCL	22564	26646	29475	30500	18782	28145	13373	13535	21183	22134
NPM1.MutA	10mer	2	QEAIQDLCLA	35389	26380	35886	40454	32003	37952	28499	28856	33466	35073
NPM1.MutA	10mer	3	EAIQDLCLAV	497	17371	21091	19502	16105	25582	20216	118	11718	119
NPM1.MutA	10mer	4	AIQDLCLAVE	36291	26336	32262	38426	32729	33130	33413	26925	31405	31972
NPM1.MutA	10mer	5	IQDLCLAVEE	37214	28376	23056	39809	31079	38824	16839	24008	32921	37162
NPM1.MutA	10mer	6	QDLCLAVEEV	30162	21037	36413	29246	21212	24683	25304	4948	9808	3438
NPM1.MutA	10mer	7	DLCLAVEEVS	39666	36484	37331	42243	38260	38192	33173	27040	34067	37645
NPM1.MutA	10mer	8	LCLAVEEVSL	228	10065	32179	22906	21243	19699	19310	5887	5454	8871
NPM1.MutA	10mer	9	CLAVEEVSLR	36804	23998	32556	38900	34854	37534	28953	27076	31004	38333
NPM1.MutA	10mer	10	LAVEEVSLRK	1898	13918	15699	33482	30191	36443	29954	3449	32138	15772
NPM1.MutA	9mer	0	DQEAIQDLC	39182	34028	37095	38424	31112	40924	24748	26645	33189	37316
NPM1.MutA	9mer	1	QEAIQDLCL	6766	15162	26924	31750	17535	17834	18719	21595	21372	15344
NPM1.MutA	9mer	2	EAIQDLCLA	9123	27965	34143	34440	29939	38032	32156	6238	33075	10818
NPM1.MutA	9mer	3	AIQDLCLAV	19481	17133	13297	19278	14404	13887	16256	4468	1870	472
NPM1.MutA	9mer	4	IQDLCLAVE	37505	28241	21885	40496	31289	38140	15180	21165	34178	38700
NPM1.MutA	9mer	5	QDLCLAVEE	38634	24305	38269	43001	39783	37035	36758	30302	31429	35671
NPM1.MutA	9mer	6	DLCLAVEEV	34343	34461	35397	21343	15475	29008	22499	2637	17148	13993
NPM1.MutA	9mer	7	LCLAVEEVS	32504	27232	36886	41192	39326	39013	33748	27259	33828	34591
NPM1.MutA	9mer	8	CLAVEEVSL	5759	17785	35969	27952	21798	19165	18064	13741	2757	26516
NPM1.MutA	9mer	9	LAVEEVSLR	935	19903	9481	28056	25094	35444	25011	1371	32070	24388
NPM1.MutA	9mer	10	AVEEVSLRK	34466	14154	15170	36408	29337	37349	31722	26700	30720	17497
			Subtotal nm <500	2	0	1	0	0	0	0	1	0	2

## Sheet: HLA-A DNMT3A
Unique ID	Protein	Peptide Length	Position	Peptide	HLA-A01:01 ANN/Mat Approximation predicted affinity (Kd, nM)/Matscore	HLA-A02:01 ANN/Mat Approx+Direct predicted affinity (Kd, nM)/Matscore	HLA-A02:02 ANN/Mat Approx+Direct predicted affinity (Kd, nM)/Matscore	HLA-A02:03 ANN/Mat Approx+Direct predicted affinity (Kd, nM)/Matscore	HLA-A02:06 ANN/Mat Approx+Direct predicted affinity (Kd, nM)/Matscore	HLA-A02:11 ANN/Mat Approximation predicted affinity (Kd, nM)/Matscore	HLA-A02:12 ANN/Mat Approximation predicted affinity (Kd, nM)/Matscore	HLA-A02:16 ANN/Mat Approximation predicted affinity (Kd, nM)/Matscore	HLA-A02:17 ANN/Mat Approximation predicted affinity (Kd, nM)/Matscore	HLA-A02:19 ANN/Mat Approximation predicted affinity (Kd, nM)/Matscore	HLA-A02:50 ANN/Mat Approximation predicted affinity (Kd, nM)/Matscore	HLA-A03:01 ANN/Mat Approx+Direct predicted affinity (Kd, nM)/Matscore	HLA-A11:01 ANN/Mat Approx+Direct predicted affinity (Kd, nM)/Matscore	HLA-A23:01 ANN/Mat Approximation predicted affinity (Kd, nM)/Matscore	HLA-A24:02 ANN/Mat Approximation predicted affinity (Kd, nM)/Matscore	HLA-A24:03 ANN/Mat Approximation predicted affinity (Kd, nM)/Matscore	HLA-A25:01 ANN/Mat Approximation predicted affinity (Kd, nM)/Matscore	HLA-A26:01 ANN/Mat Approximation predicted affinity (Kd, nM)/Matscore	HLA-A26:02 ANN/Mat Approximation predicted affinity (Kd, nM)/Matscore	HLA-A26:03 ANN/Mat Approximation predicted affinity (Kd, nM)/Matscore	HLA-A29:02 ANN/Mat Approx+Direct predicted affinity (Kd, nM)/Matscore	HLA-A30:01 ANN/Mat Approximation predicted affinity (Kd, nM)/Matscore	HLA-A30:02 ANN/Mat Approx+Direct predicted affinity (Kd, nM)/Matscore	HLA-A31:01 ANN/Mat Approximation predicted affinity (Kd, nM)/Matscore	HLA-A32:01 ANN/Mat Approximation predicted affinity (Kd, nM)/Matscore	HLA-A32:07 ANN/Mat Approximation predicted affinity (Kd, nM)/Matscore	HLA-A32:15 ANN/Mat Approximation predicted affinity (Kd, nM)/Matscore	HLA-A33:01 ANN/Mat Approximation predicted affinity (Kd, nM)/Matscore	HLA-A66:01 ANN/Mat Approximation predicted affinity (Kd, nM)/Matscore	HLA-A68:01 ANN/Mat Approximation predicted affinity (Kd, nM)/Matscore	HLA-A68:02 ANN/Mat Approximation predicted affinity (Kd, nM)/Matscore	HLA-A68:23 ANN/Mat Approximation predicted affinity (Kd, nM)/Matscore	HLA-A69:01 ANN/Mat Approximation predicted affinity (Kd, nM)/Matscore	HLA-A80:01 ANN/Mat Approximation predicted affinity (Kd, nM)/Matscore
11DNMT3A.WTR882.001	Entry_1	11mer	0	VHYTDVSNMSR	22236	28109	31698	26245	29909	31903	26327	25022	40894	25108	32585	13132	19327	24417	30664	21274	24217	26667	29177	22575	31801	16226	26618	1439	38491	24186	26651	2863	13517	2538	29098	4758	24684	24956
11DNMT3A.WTR882.002	Entry_1	11mer	1	HYTDVSNMSRL	21771	14780	4703	14497	20997	12007	15884	14928	8984	21493	4771	26799	28032	362	1312	13	8594	18600	7224	18322	17112	5565	14736	9316	32313	1333	4141	19575	6909	20875	1222	9696	18140	22498
11DNMT3A.WTR882.003	Entry_1	11mer	2	YTDVSNMSRLA	41	12087	11457	9363	6221	3475	8025	7512	28391	16861	9127	24778	23033	33576	37847	21367	22592	22046	23714	19739	26120	8885	21921	27219	32434	26946	19277	32168	9721	19727	5223	5848	2203	20130
11DNMT3A.WTR882.004	Entry_1	11mer	3	TDVSNMSRLAR	21578	28605	35325	28816	26831	33965	26623	25297	41698	25831	32822	19507	19561	26924	40884	23047	22949	21968	23200	10936	30226	20517	30519	4964	40627	33627	32915	4165	13809	882	26338	10765	22221	24458
11DNMT3A.WTR882.005	Entry_1	11mer	4	DVSNMSRLARQ	21649	32964	31518	29492	33263	30819	25424	24831	38158	25308	29993	19808	14549	35190	37280	24985	20521	10235	5739	13462	29946	19711	21382	24217	29779	25864	30541	9723	12242	4246	17631	4842	24027	24250
11DNMT3A.WTR882.006	Entry_1	11mer	5	VSNMSRLARQR	20599	32111	38540	30346	34843	32721	26800	24682	41214	25792	32537	9574	3242	33795	37629	23905	24526	27901	29921	20539	35185	4509	22717	50	35749	29416	23111	1791	9726	574	29746	6243	23056	24421
11DNMT3A.WTR882.007	Entry_1	11mer	6	SNMSRLARQRL	21585	14533	8882	14980	21859	19561	23356	21266	6928	24301	17758	22070	23608	13731	13465	13068	23414	21059	9085	22413	28865	10284	18969	12124	22595	746	4793	23408	6138	32939	7058	503	19944	23406
11DNMT3A.WTR882.008	Entry_1	11mer	7	NMSRLARQRLL	20101	10515	1787	3713	19996	824	3087	7637	5661	5293	170	20575	27274	26032	8683	15276	24338	24285	15016	23904	20703	14207	23509	17749	14486	19449	29190	23138	17823	31438	13653	19178	12494	18538
11DNMT3A.WTR882.009	Entry_1	11mer	8	MSRLARQRLLG	21069	31077	35225	26317	33996	34080	27642	25732	40797	27038	32425	21589	26068	32464	39208	21700	25217	23743	30077	27822	30703	11	25834	17538	34166	23588	15039	22600	13403	29800	23764	4700	22152	23874
11DNMT3A.WTR882.010	Entry_1	11mer	9	SRLARQRLLGR	22414	26228	33777	27878	20975	32043	25884	24459	40647	24976	32575	19942	18743	33668	39920	21840	23688	25584	25639	14346	31865	11489	31518	3986	39643	16736	28331	5563	15490	15846	31284	15550	22384	22427
11DNMT3A.WTR882.011	Entry_1	11mer	10	RLARQRLLGRS	21555	20487	11169	5388	18938	6265	18021	19012	28572	23701	2498	10766	24669	32536	33340	20280	24964	24811	26166	26785	32264	6113	12761	9531	24223	29772	35331	41853	8937	35755	22016	9666	28538	13674
10DNMT3A.WTR882.001	Entry_1	10mer	0	HYTDVSNMSR	27555	32521	30183	31187	33483	32555	26836	25213	31301	27071	31946	17077	13148	16044	19762	1512	17948	29047	24212	18884	17146	7333	18132	68	35588	6270	11031	33	9337	75	24961	12888	22308	24811
10DNMT3A.WTR882.002	Entry_1	10mer	1	YTDVSNMSRL	132	3125	643	1652	622	441	1597	2961	794	8367	278	25951	26179	23031	29374	9402	13972	15968	2692	12410	11119	18330	8124	25391	21769	9549	4159	33166	2310	22058	716	546	118	18971
10DNMT3A.WTR882.003	Entry_1	10mer	2	TDVSNMSRLA	29199	29253	27102	19966	22853	30026	24809	23360	38741	24619	31748	28047	28702	37845	41343	22553	24134	28474	21201	26780	30067	17678	26324	32394	35657	34125	36339	38010	15936	35062	14261	22552	20919	23755
10DNMT3A.WTR882.004	Entry_1	10mer	3	DVSNMSRLAR	28186	33395	33908	27145	36074	33602	25832	25608	32745	26672	32107	7747	1735	40409	39760	25138	21276	22218	21217	4026	24631	10332	25128	362	32548	28930	29432	36	10713	21	22985	2176	22827	24131
10DNMT3A.WTR882.005	Entry_1	10mer	4	VSNMSRLARQ	24275	33709	32641	28176	33681	29919	27005	25627	36038	26214	31561	24985	23222	38378	39463	22381	24480	30412	23848	22688	30271	11056	7405	9165	32664	19722	13619	23140	10731	25375	30136	11622	25590	23775
10DNMT3A.WTR882.006	Entry_1	10mer	5	SNMSRLARQR	30604	33131	31522	30697	34727	32200	26664	24703	39923	24224	32684	15041	10316	39258	38206	22848	23939	31504	23640	17001	32452	15677	24619	289	33090	17829	24718	379	7685	2025	32636	864	21569	24844
10DNMT3A.WTR882.007	Entry_1	10mer	6	NMSRLARQRL	25386	7410	337	1468	12413	473	2598	3703	2620	2489	32	25397	28680	26223	17672	13428	24629	30388	22427	26302	15041	13168	13685	12178	20301	18680	24218	22419	13077	33844	3359	15206	10847	20513
10DNMT3A.WTR882.008	Entry_1	10mer	7	MSRLARQRLL	23640	27411	15478	13922	23620	29031	25324	23576	23081	25999	24371	20578	28691	22576	27555	17568	23439	23609	21549	22415	21666	305	12437	6784	21646	1884	3381	18610	5975	31005	9990	516	21209	22788
10DNMT3A.WTR882.009	Entry_1	10mer	8	SRLARQRLLG	30809	32506	35434	30198	34022	32777	26370	24681	38962	25128	32525	26363	28817	39603	41584	21302	24899	32122	30126	28957	33974	11315	32401	26372	36697	30552	34714	33271	22880	39916	35734	30308	22549	23195
10DNMT3A.WTR882.010	Entry_1	10mer	9	RLARQRLLGR	28778	16714	12782	8011	13631	17941	22123	22514	25247	25505	11291	65	1287	36744	33128	19855	23771	29992	21978	13410	25797	6549	20569	32	18116	15520	28525	5575	3347	3334	34412	895	26978	11501
9DNMT3A.WTR882.001	Entry_1	9mer	0	YTDVSNMSR	530	21637	28054	25317	16180	27477	23102	23377	35763	24799	30197	10100	295	29849	37063	20630	21002	22888	20463	8466	22300	10234	16236	1454	31665	18439	11891	170	2929	15	18142	977	11451	22757
9DNMT3A.WTR882.002	Entry_1	9mer	1	TDVSNMSRL	20666	25573	15230	15903	20248	25680	24284	23277	30133	25721	29037	21061	21652	11702	28947	18490	21410	13915	3454	12861	22873	22088	16604	26328	37822	25804	27881	40987	8170	32762	8243	8456	18269	22588
9DNMT3A.WTR882.003	Entry_1	9mer	2	DVSNMSRLA	20296	24560	22612	12872	28914	26023	22423	20826	38568	22690	26672	22573	22008	36422	37662	24990	23264	17520	19510	18631	23379	12142	17900	29312	31586	31035	34652	24626	16829	17702	2965	7951	15129	23518
9DNMT3A.WTR882.004	Entry_1	9mer	3	VSNMSRLAR	16907	27255	37635	23479	34992	33171	27194	25683	41098	26699	32550	924	71	31182	37162	22958	23474	25578	29385	17995	27735	1781	10551	23	32546	24472	13496	334	9539	366	28364	5293	22262	24119
9DNMT3A.WTR882.005	Entry_1	9mer	4	SNMSRLARQ	22041	28733	16325	21268	28109	29604	26915	25499	34293	24802	31596	22230	20840	31111	34050	21451	24122	20915	15467	22591	20092	16371	6487	9611	32872	5664	14070	13139	9828	17526	23254	1857	25281	24197
9DNMT3A.WTR882.006	Entry_1	9mer	5	NMSRLARQR	21986	28538	24572	22541	32659	23028	23655	23437	38246	24263	29065	9071	12725	34810	30712	22824	25136	27338	28754	24058	19472	17325	20972	432	35751	32981	35547	416	19931	336	29324	17414	23449	22288
9DNMT3A.WTR882.007	Entry_1	9mer	6	MSRLARQRL	21102	28972	20172	18010	23386	28261	26116	23812	19845	26531	19196	20574	22790	15691	24659	16647	23631	20617	26904	25683	26384	14	14937	9609	21121	1507	1449	20830	2761	31637	9133	235	22164	24146
9DNMT3A.WTR882.008	Entry_1	9mer	7	SRLARQRLL	21482	24056	25788	17715	17366	22769	22847	21220	24804	24848	22526	20381	22808	27769	26980	19196	23929	24571	21215	24461	24781	10527	21977	24987	32020	9050	26654	38444	13491	40689	28517	21002	23655	21347
9DNMT3A.WTR882.009	Entry_1	9mer	8	RLARQRLLG	21348	25122	10816	10518	20693	19522	22422	22591	33428	25898	8690	7070	19199	32327	28231	19852	25116	25106	29080	28435	21881	1530	15699	12401	17657	29778	35006	41137	14068	36982	27869	10183	26811	11631
					2	0	1	0	0	2	0	0	0	0	3	1	2	1	0	1	0	0	0	0	0	3	0	7	0	0	0	6	0	5	0	1	1	0
11DNMT3A.R882H.001	Entry_2	11mer	0	VHYTDVSNMSH	21545	28430	32478	26455	29437	32425	25966	25034	41086	25116	32693	16356	23959	30717	36648	21228	24588	25070	27394	26072	25154	19759	19702	21480	34401	16645	19187	35362	17421	30444	30112	11174	25861	22971
11DNMT3A.R882H.002	Entry_2	11mer	1	HYTDVSNMSHL	21837	14308	4223	15400	15968	11892	13144	12323	10112	21352	7201	27356	28978	249	1787	10	7849	19669	9789	15965	16146	2940	15951	7576	33821	736	3200	12588	6960	19354	697	7605	14310	22257
11DNMT3A.R882H.003	Entry_2	11mer	2	YTDVSNMSHLA	11	6264	4717	8193	2426	1165	1372	1530	27291	7604	1615	24729	20234	30103	34214	20606	21938	21525	24062	21455	18907	7929	14575	24223	31072	23023	11736	28668	7536	13513	1173	4335	281	16991
11DNMT3A.R882H.004	Entry_2	11mer	3	TDVSNMSHLAR	21425	27707	33930	27390	25450	33517	26377	25058	41496	25391	32816	19850	18476	26400	39980	23278	22636	22504	22440	9708	27698	21055	30542	5330	40183	33540	33302	4125	14884	794	25826	10242	22012	23928
11DNMT3A.R882H.005	Entry_2	11mer	4	DVSNMSHLARQ	21113	32139	30271	28984	30746	29472	24943	24253	37992	24427	28887	20710	14354	34005	35795	24796	18545	7323	3660	13786	26555	19275	17842	22708	29489	23341	28751	9442	13178	2503	13581	3770	20393	23762
11DNMT3A.R882H.006	Entry_2	11mer	5	VSNMSHLARQR	19428	31833	38842	31139	33165	31790	26548	24382	40937	25317	32510	9095	2290	33440	36644	24097	24591	27962	28652	19370	32666	5190	22665	52	34644	29640	23903	1733	10638	528	29573	5978	22913	23854
11DNMT3A.R882H.007	Entry_2	11mer	6	SNMSHLARQRL	21419	12479	6053	12982	17269	16079	22274	20998	6314	23307	18261	23110	25005	12384	12873	11302	22764	19649	4512	22761	27215	10257	17797	12347	20245	587	7117	26572	7481	31979	6233	356	16527	24257
11DNMT3A.R882H.008	Entry_2	11mer	7	NMSHLARQRLL	19782	9029	1446	2403	15874	718	1372	5429	7650	5258	149	20408	25413	26756	12952	15983	24109	25084	17240	23884	16736	14099	23078	19590	13927	11933	23376	22922	16051	30054	9308	18085	11681	19429
11DNMT3A.R882H.009	Entry_2	11mer	8	MSHLARQRLLG	19635	29649	32011	24584	30575	33195	27164	25689	40604	26358	32372	22444	24585	32263	37550	20950	25189	23118	29464	27830	30052	44	24682	18445	28037	24692	12869	31684	15985	22885	13702	6900	19769	22945
11DNMT3A.R882H.010	Entry_2	11mer	9	SHLARQRLLGR	22671	25722	34029	27781	22774	32051	26676	24862	40470	25454	32608	17025	17784	30882	34006	20359	23730	25649	28362	17242	28596	11248	31411	1876	39296	13130	26517	4010	14183	14894	31153	15914	22477	22233
11DNMT3A.R882H.011	Entry_2	11mer	10	HLARQRLLGRS	20724	20859	11332	8000	23227	13358	19780	21683	27869	24484	3867	17693	26914	33169	38281	21144	23821	20341	18321	21119	31029	8779	17254	16668	34128	32892	31995	35840	8606	27238	10601	11137	24342	18186
10DNMT3A.R882H.001	Entry_2	10mer	0	HYTDVSNMSH	24015	33725	31530	32942	35242	32947	26659	25223	28174	27101	32189	23045	24280	23920	24225	3610	10867	24724	18325	23012	8001	13696	11197	7642	34024	2426	5716	9280	14187	11814	27555	20523	24660	22112
10DNMT3A.R882H.002	Entry_2	10mer	1	YTDVSNMSHL	96	2141	450	1145	254	318	529	1316	617	9036	534	25351	26358	17626	28705	8525	13345	17159	3932	8545	10971	16464	10709	24965	21423	6603	3229	29794	2347	21388	463	312	32	18245
10DNMT3A.R882H.003	Entry_2	10mer	2	TDVSNMSHLA	28296	26388	19932	17379	17243	28302	23442	22699	37425	23186	30580	27894	28001	34445	39302	22011	23662	28611	22730	27110	26180	17992	21150	31141	35896	32646	33815	36249	14845	31835	5396	20245	16697	22908
10DNMT3A.R882H.004	Entry_2	10mer	3	DVSNMSHLAR	27073	32369	33135	25691	34569	32436	25332	25056	33329	25988	31873	6212	1064	39535	37869	25112	20198	20745	17667	3863	21295	16188	22899	371	31596	27035	28005	30	10519	16	20202	1831	20712	23184
10DNMT3A.R882H.005	Entry_2	10mer	4	VSNMSHLARQ	22041	33145	30569	27530	32494	27524	26627	25195	36092	25451	31592	25193	23376	38058	38750	22405	24298	30408	18958	22165	28172	10232	7807	10508	30860	20510	17496	25610	13229	24564	29319	10564	24644	22985
10DNMT3A.R882H.006	Entry_2	10mer	5	SNMSHLARQR	30637	31997	28779	29227	32961	31517	26406	24738	40125	23925	32694	14978	9736	38898	38366	22422	23570	31553	19927	17949	29730	15171	23880	285	31326	16577	26546	654	10629	1311	31157	579	20474	25437
10DNMT3A.R882H.007	Entry_2	10mer	6	NMSHLARQRL	24546	4689	248	1308	9521	427	1182	2495	2671	2373	29	25589	28707	25740	20742	14306	24459	30487	24565	26261	11878	12754	12949	10945	17788	9372	15834	23334	11528	32500	1962	13959	10760	21540
10DNMT3A.R882H.008	Entry_2	10mer	7	MSHLARQRLL	23311	21717	8522	11693	18342	24475	24291	22990	22759	25352	22333	21243	27421	22782	24870	13522	23574	21328	15979	22473	19311	503	11092	8940	14592	1975	2228	26319	7752	25765	2616	895	15748	21837
10DNMT3A.R882H.009	Entry_2	10mer	8	SHLARQRLLG	31202	32721	34139	30983	35783	32690	27093	25088	39680	25522	32533	26546	28912	37545	37891	20623	25020	32615	31400	29066	31423	11876	32260	23946	35958	28511	33611	31209	21993	40247	35930	30489	22685	22870
10DNMT3A.R882H.010	Entry_2	10mer	9	HLARQRLLGR	28408	21643	13961	11743	18434	23749	23215	23968	23449	26086	13843	186	3896	37623	37592	20876	22545	26448	12199	1136	24281	9496	24783	150	29146	23754	22439	689	3012	448	30423	1232	23091	16798
9DNMT3A.R882H.001	Entry_2	9mer	0	YTDVSNMSH	32	24029	30099	26505	19516	28670	22838	23651	36570	25246	31052	14235	4315	33823	40625	20457	17642	16679	13149	13311	10059	15324	9933	22132	24627	10327	5723	26394	9353	5388	21782	3419	15992	17153
9DNMT3A.R882H.002	Entry_2	9mer	1	TDVSNMSHL	20712	24087	13639	13054	14244	26220	23341	23036	31403	25572	29644	21682	21859	9645	31980	17841	18993	15109	4769	9911	21246	20760	18624	26292	38503	22629	26099	38779	8373	32169	5569	6119	14228	21845
9DNMT3A.R882H.003	Entry_2	9mer	2	DVSNMSHLA	16001	19853	11814	10516	17976	20171	18278	15779	37985	14426	16501	22569	17680	33536	31960	24422	22280	15210	20734	21217	14099	10104	7377	25633	30605	26740	29590	17611	14320	7629	101	5367	3048	22055
9DNMT3A.R882H.004	Entry_2	9mer	3	VSNMSHLAR	13748	26519	36626	22990	33477	31219	26708	25072	40392	25723	32488	1273	61	30327	34346	23290	23727	25498	25909	14930	22015	2206	11693	23	29275	25971	16710	321	11719	341	28403	5098	22136	22472
9DNMT3A.R882H.005	Entry_2	9mer	4	SNMSHLARQ	21813	27138	9926	19428	24198	27827	26569	25619	34520	24174	31712	21458	21090	30493	34001	21087	23252	19910	9592	23531	14367	16129	5153	9919	31437	4887	19584	16441	14621	15093	21990	1149	23348	25281
9DNMT3A.R882H.006	Entry_2	9mer	5	NMSHLARQR	21735	27045	21255	19903	29181	22738	22870	23397	39007	24652	28924	8441	14920	35140	34828	23068	25296	28758	30119	23622	17207	17383	21053	609	36176	31968	32346	480	18763	273	27668	15837	23190	23365
9DNMT3A.R882H.007	Entry_2	9mer	6	MSHLARQRL	20215	25714	10452	15891	18284	23488	24955	22932	16922	25861	16022	20291	21515	14353	20175	12148	23727	19018	25129	25812	25244	67	11758	11059	9967	1554	789	31168	3583	25245	638	421	17061	23529
9DNMT3A.R882H.008	Entry_2	9mer	7	SHLARQRLL	21714	24537	22103	20060	21323	22774	23469	21190	22840	25315	22847	18122	22564	17956	11112	11782	23807	24860	24811	25041	19710	10499	20885	22209	30010	5943	24099	37698	11904	40570	28693	21015	23424	21090
9DNMT3A.R882H.009	Entry_2	9mer	8	HLARQRLLG	20443	26587	9575	12922	26992	24778	23449	24354	32838	26329	11129	9984	20892	32899	34871	20763	25132	23219	26269	25260	19985	2971	19989	19449	31111	32908	31787	34502	14910	29104	20395	12026	23252	17132
					3	0	2	0	1	2	0	0	0	0	2	1	1	1	0	1	0	0	0	0	0	2	0	5	0	0	0	3	0	4	2	3	2	0
11DNMT3A.R882C.001	Entry_3	11mer	0	VHYTDVSNMSC	22573	23954	26994	22042	25616	26128	24069	24207	39335	25194	31205	24316	27876	27199	34535	19856	25042	27559	30616	28289	33971	18826	29242	27164	37030	25970	29052	40098	20418	39493	26510	18873	27701	25816
11DNMT3A.R882C.002	Entry_3	11mer	1	HYTDVSNMSCL	21613	15279	6074	18155	19563	15170	14125	15253	19347	18742	12598	27333	29191	796	1395	19	9237	19497	8772	19641	20003	4128	17861	11480	34087	456	2975	17760	10455	20041	2776	13436	16930	22077
11DNMT3A.R882C.003	Entry_3	11mer	2	YTDVSNMSCLA	11	8066	7397	8241	2861	1122	3607	802	29486	11574	1485	24245	22277	33272	37141	21129	21987	21171	24201	22274	26543	7543	22756	25201	32188	28136	22425	29462	9503	14105	2812	7205	1645	19457
11DNMT3A.R882C.004	Entry_3	11mer	3	TDVSNMSCLAR	21621	28218	35156	29155	23691	33819	26391	25045	41663	25412	32838	20400	19984	25838	40129	23026	22988	21345	23669	10317	29275	21556	30759	6886	40923	32783	33071	4226	15463	689	26667	11906	22399	24113
11DNMT3A.R882C.005	Entry_3	11mer	4	DVSNMSCLARQ	21157	31998	29213	28680	31416	30131	25198	24456	38803	24620	29035	13844	8608	34544	36878	25078	19751	11878	9655	16777	28530	20035	17631	23188	30009	26912	31756	9904	14609	2406	14080	5549	23437	23911
11DNMT3A.R882C.006	Entry_3	11mer	5	VSNMSCLARQR	20435	31103	38402	31068	28343	32352	26638	24567	41162	25111	32583	8385	1136	32482	36545	23884	24746	28018	29773	19275	33534	7019	22163	84	36573	28821	24849	1914	9926	467	29449	6633	22931	24324
11DNMT3A.R882C.007	Entry_3	11mer	6	SNMSCLARQRL	21536	11633	4421	14575	20165	19302	21052	20184	8718	21418	17373	23620	21146	7303	11971	11116	23473	21250	14945	24199	25522	12827	14715	12652	25320	898	4936	24376	7561	31573	3692	559	18541	23160
11DNMT3A.R882C.008	Entry_3	11mer	7	NMSCLARQRLL	20009	6744	1049	2023	14019	469	558	7754	9521	4456	416	21974	27833	24155	11373	15973	24194	23951	12312	21984	17718	13532	24640	17729	20287	21971	30023	21673	18770	29600	7630	19331	9817	20239
11DNMT3A.R882C.009	Entry_3	11mer	8	MSCLARQRLLG	18909	28779	33291	26364	30334	33721	27798	26682	40485	27017	32467	23829	23871	32150	37332	21914	25760	25579	29904	27993	29477	1687	27156	19115	29882	24981	12210	24137	12782	22914	19762	3375	21804	23236
11DNMT3A.R882C.010	Entry_3	11mer	9	SCLARQRLLGR	22667	26165	33077	28176	22579	29367	25790	24543	38673	25898	31871	13190	13596	33188	36758	22267	24761	28207	24324	4592	31577	7025	30941	868	35697	9814	19251	4387	11568	13749	30092	5440	22391	21528
11DNMT3A.R882C.011	Entry_3	11mer	10	CLARQRLLGRS	20257	25059	14055	8847	23664	16170	20421	22837	30403	24558	6349	18291	27967	32595	37045	20474	25308	22960	23755	26014	30654	16231	17039	19034	37310	35012	34810	36536	16680	30366	14931	15886	28933	19291
10DNMT3A.R882C.001	Entry_3	10mer	0	HYTDVSNMSC	27269	31528	25630	29012	27425	26299	23055	23268	23980	25586	26955	29379	29770	20162	20459	2872	18711	29062	26713	27385	20062	12781	21682	20970	31664	7524	14999	24335	17557	31536	14377	26717	24577	25285
10DNMT3A.R882C.002	Entry_3	10mer	1	YTDVSNMSCL	133	2728	919	3154	555	1008	958	3360	2011	5503	2082	26527	26027	23796	28792	11592	15139	18737	3352	10901	12310	15994	10475	25752	23037	5862	3134	28890	7712	21748	1137	1195	142	17843
10DNMT3A.R882C.003	Entry_3	10mer	2	TDVSNMSCLA	29010	26147	23276	19104	18226	28570	24275	22565	38754	23746	30734	27503	28262	37708	40924	22317	23610	27690	22632	27718	29212	21473	26096	30660	36403	34229	37216	34807	17612	31858	9318	24400	21075	23369
10DNMT3A.R882C.004	Entry_3	10mer	3	DVSNMSCLAR	26778	31358	33033	25220	31893	33204	25832	25535	26711	26208	32025	7261	1320	39821	38881	25070	21066	15507	20718	4531	23886	14707	23767	512	34034	28675	31144	31	10781	15	18817	2823	23247	23809
10DNMT3A.R882C.005	Entry_3	10mer	4	VSNMSCLARQ	23760	31594	28441	27176	31179	29245	26584	25283	35709	25330	31558	25958	23412	37039	38433	22415	24671	30222	25726	23479	28233	11139	5776	10427	33904	19428	15636	23693	12974	24530	27979	12456	25283	23108
10DNMT3A.R882C.006	Entry_3	10mer	5	SNMSCLARQR	30149	31150	26384	29446	32684	31845	25870	24591	39102	23872	32640	14211	8717	37308	37611	22622	23988	31411	25089	19353	29105	16847	20365	248	33187	19064	25333	351	11904	1285	29583	985	20538	24833
10DNMT3A.R882C.007	Entry_3	10mer	6	NMSCLARQRL	23282	4347	163	1276	7313	252	484	3866	3791	1929	69	24938	28576	23765	20196	14239	24434	29123	19808	24674	12792	17363	14387	11562	24903	20262	24569	21640	14514	31016	1713	15040	8734	21835
10DNMT3A.R882C.008	Entry_3	10mer	7	MSCLARQRLL	21704	18921	10019	13794	16360	26040	24928	23728	19947	25674	23446	22661	26586	17640	22688	17605	23872	25262	17785	22942	19752	3485	14159	8061	16671	4432	2846	18298	5605	25755	4659	346	18295	22331
10DNMT3A.R882C.009	Entry_3	10mer	8	SCLARQRLLG	29255	31347	33429	30148	36696	30735	26272	24888	35300	26430	31748	25916	28869	39224	40321	21873	25964	33556	30408	27457	32680	8586	30923	23301	34299	26698	29604	34513	21132	39825	34837	22286	22328	22232
10DNMT3A.R882C.010	Entry_3	10mer	9	CLARQRLLGR	27670	21311	15565	10909	17827	25364	22733	24153	26384	25591	17148	352	3509	37027	36475	20114	24247	27589	18535	6821	23550	16065	24859	211	31631	29761	27747	926	9344	1094	31158	2789	26973	18061
9DNMT3A.R882C.001	Entry_3	9mer	0	YTDVSNMSC	250	14835	22737	19996	4318	12813	12206	18172	28654	20739	16655	22055	21626	32682	40273	19505	21923	24882	24180	22923	28691	12644	19528	28173	26867	21533	16286	34490	13806	26536	14248	9577	8733	23674
9DNMT3A.R882C.002	Entry_3	9mer	1	TDVSNMSCL	20584	24384	18040	14834	17646	27377	22842	22824	36653	24759	30685	21581	21536	16820	28320	19522	19719	14395	4294	16563	22549	21327	21913	27148	38418	21030	23791	38157	12787	30440	12139	12631	17323	21988
9DNMT3A.R882C.003	Entry_3	9mer	2	DVSNMSCLA	16050	21510	18035	13885	20026	22312	20983	14080	39073	18521	17092	22255	20728	36163	36788	24715	22217	14888	20468	22990	23636	10543	17868	26826	30752	32211	36664	18736	17981	8074	586	10161	12753	22961
9DNMT3A.R882C.004	Entry_3	9mer	3	VSNMSCLAR	16337	25902	35242	23134	31362	32554	26999	25364	40889	25576	32580	1129	87	28612	34382	22757	24011	25812	29145	16380	24978	5273	9393	57	33790	22221	16810	392	9234	276	28639	5831	22720	23451
9DNMT3A.R882C.005	Entry_3	9mer	4	SNMSCLARQ	21890	26495	7814	22727	27459	29070	25839	25288	36247	23926	31327	23558	20653	27359	32028	21640	24177	21398	19939	24454	15117	19690	2160	10576	35011	7365	15422	13967	14861	14437	19054	2210	23836	23808
9DNMT3A.R882C.006	Entry_3	9mer	5	NMSCLARQR	21960	25794	19451	16591	26545	20711	21789	23662	39401	24220	30225	11263	14357	34446	34542	23067	25132	27633	27358	20859	16794	16144	22595	640	37702	34187	36001	440	20918	251	26906	16967	21538	23295
9DNMT3A.R882C.007	Entry_3	9mer	6	MSCLARQRL	19577	25296	13614	19524	17876	24414	25706	24062	11684	26315	17013	22632	21217	13405	20881	16289	24141	22925	25195	26017	23824	2295	14938	11812	13286	3652	1379	23169	2684	23642	3114	165	19031	24207
9DNMT3A.R882C.008	Entry_3	9mer	7	SCLARQRLL	21785	16318	14093	16188	22392	8701	19728	15180	9236	23381	4018	19514	23159	27040	20872	18015	24637	27519	16632	19831	23900	6055	20939	20143	18983	3655	16467	37432	13223	40234	22268	9713	16235	20855
9DNMT3A.R882C.009	Entry_3	9mer	8	CLARQRLLG	19687	26007	12586	11188	28036	26804	22791	24700	35435	26077	14880	13789	21203	32340	33372	20076	25332	24763	28731	28065	19556	9905	20709	21720	35889	35018	34515	35012	20292	31649	21801	16624	27301	18917
					3	0	1	0	0	2	1	0	0	0	2	1	1	0	0	1	0	0	0	0	0	0	0	4	0	1	0	4	0	4	0	2	1	0

## Sheet: HLA-B DNMT3A
Unique ID	Protein	Peptide Length	Position	Peptide	HLA-B07:02 ANN/Mat Approximation predicted affinity (Kd, nM)/Matscore	HLA-B08:01 ANN/Mat Approximation predicted affinity (Kd, nM)/Matscore	HLA-B08:02 ANN/Mat Approximation predicted affinity (Kd, nM)/Matscore	HLA-B08:03 ANN/Mat Approximation predicted affinity (Kd, nM)/Matscore	HLA-B14:02 ANN/Mat Approximation predicted affinity (Kd, nM)/Matscore	HLA-B15:01 ANN/Mat Approximation predicted affinity (Kd, nM)/Matscore	HLA-B15:02 ANN/Mat Approximation predicted affinity (Kd, nM)/Matscore	HLA-B15:03 ANN/Mat Approximation predicted affinity (Kd, nM)/Matscore	HLA-B15:09 ANN/Mat Approximation predicted affinity (Kd, nM)/Matscore	HLA-B15:17 ANN/Mat Approximation predicted affinity (Kd, nM)/Matscore	HLA-B18:01 ANN/Mat Approx+Direct predicted affinity (Kd, nM)/Matscore	HLA-B27:05 ANN/Mat Approx+Direct predicted affinity (Kd, nM)/Matscore	HLA-B27:20 ANN/Mat Approximation predicted affinity (Kd, nM)/Matscore	HLA-B35:01 ANN/Mat Approximation predicted affinity (Kd, nM)/Matscore	HLA-B35:03 ANN/Mat Approximation predicted affinity (Kd, nM)/Matscore	HLA-B38:01 ANN/Mat Approximation predicted affinity (Kd, nM)/Matscore	HLA-B39:01 ANN/Mat Approximation predicted affinity (Kd, nM)/Matscore	HLA-B40:01 ANN/Mat Approximation predicted affinity (Kd, nM)/Matscore	HLA-B40:02 ANN/Mat Approximation predicted affinity (Kd, nM)/Matscore	HLA-B40:13 ANN/Mat Approximation predicted affinity (Kd, nM)/Matscore	HLA-B42:01 ANN/Mat Approximation predicted affinity (Kd, nM)/Matscore	HLA-B44:02 ANN/Mat Approximation predicted affinity (Kd, nM)/Matscore	HLA-B44:03 ANN/Mat Approximation predicted affinity (Kd, nM)/Matscore	HLA-B45:01 ANN/Mat Approximation predicted affinity (Kd, nM)/Matscore	HLA-B46:01 ANN/Mat Approximation predicted affinity (Kd, nM)/Matscore	HLA-B48:01 ANN/Mat Approximation predicted affinity (Kd, nM)/Matscore	HLA-B51:01 ANN/Mat Approximation predicted affinity (Kd, nM)/Matscore	HLA-B53:01 ANN/Mat Approximation predicted affinity (Kd, nM)/Matscore	HLA-B54:01 ANN/Mat Approximation predicted affinity (Kd, nM)/Matscore	HLA-B57:01 ANN/Mat Approx+Direct predicted affinity (Kd, nM)/Matscore	HLA-B58:01 ANN/Mat Approximation predicted affinity (Kd, nM)/Matscore	HLA-B73:01 ANN/Mat Approximation predicted affinity (Kd, nM)/Matscore	HLA-B83:01 ANN/Mat Approximation predicted affinity (Kd, nM)/Matscore
11DNMT3A.WTR882.001	Entry_1	11mer	0	VHYTDVSNMSR	23818	23243	22944	26989	6046	19927	26381	2603	5973	22605	28672	22870	14170	35629	43192	21504	13267	26997	35360	26329	32990	23157	43833	43570	23413	24404	21867	31363	40659	30222	22596	26836	13425
11DNMT3A.WTR882.002	Entry_1	11mer	1	HYTDVSNMSRL	18795	21509	21041	17364	10531	19515	15322	22332	4318	14775	22573	25342	26481	12870	9012	9569	5123	15757	32646	21173	9025	20676	38538	45152	20623	17293	21130	16319	40396	27287	19367	35865	8811
11DNMT3A.WTR882.003	Entry_1	11mer	2	YTDVSNMSRLA	18356	20487	24331	25996	22850	18444	25267	27686	19390	16483	28916	26873	40008	23730	43558	29477	17937	22303	37712	26874	31294	21400	45281	40788	23836	26442	22982	28121	28693	27473	19067	33043	23348
11DNMT3A.WTR882.004	Entry_1	11mer	3	TDVSNMSRLAR	21765	22444	23738	27556	16290	19986	31415	29287	22407	22944	27185	28120	39538	29579	44299	33078	20403	26933	16705	29105	34415	18761	31588	34667	24381	26677	24755	33397	41873	31260	24005	34875	19923
11DNMT3A.WTR882.005	Entry_1	11mer	4	DVSNMSRLARQ	22739	22174	24201	27444	15843	19729	32477	37836	28184	25149	28915	31765	40646	23449	44361	33835	22434	26646	44718	38135	31632	24014	46401	46615	23736	26877	25853	35706	43771	31731	24008	37583	27953
11DNMT3A.WTR882.006	Entry_1	11mer	5	VSNMSRLARQR	22928	22340	22661	28833	19181	18896	33593	24470	27006	17454	30069	25424	38866	35293	44590	34678	21641	27739	38112	25635	34099	20743	41942	43543	22348	26037	24572	37417	43110	27168	19907	35535	26460
11DNMT3A.WTR882.007	Entry_1	11mer	6	SNMSRLARQRL	8497	148	19113	18917	1162	10214	19194	880	8557	15404	21212	15286	6826	27688	41816	23028	4116	21517	23302	1418	12152	16076	29945	39569	22944	18054	21823	30096	43484	25732	20555	31893	4845
11DNMT3A.WTR882.008	Entry_1	11mer	7	NMSRLARQRLL	16164	1619	16273	8733	8640	9988	10508	3803	8565	18112	25034	17981	2143	17802	44145	12747	6877	20974	39137	2920	13149	19564	40887	45920	22613	10972	22534	23517	42718	25837	18448	37049	9872
11DNMT3A.WTR882.009	Entry_1	11mer	8	MSRLARQRLLG	20085	8344	22563	20043	17863	10260	33913	13488	28471	5544	29216	20447	35179	28426	44768	32360	21834	27781	39340	32893	33086	20134	44908	40426	24816	26878	22987	34869	23183	14353	19241	28948	25710
11DNMT3A.WTR882.010	Entry_1	11mer	9	SRLARQRLLGR	23798	17150	23284	25970	6360	20148	32208	24070	22653	23116	29931	180	911	39312	44727	32275	19425	29312	33077	29562	35989	21685	43324	42768	24504	24549	24973	38050	44464	29877	23110	26115	11985
11DNMT3A.WTR882.011	Entry_1	11mer	10	RLARQRLLGRS	17222	17683	23965	27149	13593	15573	30085	23618	28541	23007	29976	8507	23293	36536	44760	34844	22147	24311	44102	35983	35009	24080	47485	46070	24019	27543	25569	38701	43312	26937	19821	35491	27660
10DNMT3A.WTR882.001	Entry_1	10mer	0	HYTDVSNMSR	27956	26871	22365	24502	14935	21825	27830	33033	17766	22433	28898	22945	38680	31927	39750	28322	19467	29635	40289	36205	37581	31574	43051	42125	24331	25895	31084	34890	41425	22946	25112	36609	19670
10DNMT3A.WTR882.002	Entry_1	10mer	1	YTDVSNMSRL	15241	13701	21088	16690	13410	14056	12935	14670	7086	35	31094	24429	35475	15806	20861	15212	2078	21155	34482	15489	15437	30203	41905	43299	16667	23291	21828	18943	38982	12777	10025	37225	9068
10DNMT3A.WTR882.003	Entry_1	10mer	2	TDVSNMSRLA	27663	26359	25358	29656	24312	24651	30588	27809	20245	24161	29755	30602	38912	31466	44327	32207	21688	30935	16616	23038	20749	18647	26985	11805	25780	27253	29271	28891	28605	26950	27555	32049	25804
10DNMT3A.WTR882.004	Entry_1	10mer	3	DVSNMSRLAR	29170	25318	23016	24945	11608	18922	30769	36077	25886	24202	27452	29802	37514	26610	44565	30299	21421	31567	42267	36151	35533	32101	44684	44299	22804	24886	32410	38128	43549	16246	24399	35879	19642
10DNMT3A.WTR882.005	Entry_1	10mer	4	VSNMSRLARQ	27987	26760	23229	28292	17086	20776	34131	18119	27997	15865	33645	29120	41303	34934	43686	35478	21867	31685	38017	29527	36185	30895	42618	40968	22285	27240	31378	36841	39818	15493	17847	32968	27773
10DNMT3A.WTR882.006	Entry_1	10mer	5	SNMSRLARQR	29070	16781	23247	28252	11186	26847	29700	24164	23843	23507	34983	18082	25367	38647	44927	34813	21221	32845	38428	19129	36707	23528	36624	30287	24876	25708	31383	40528	42398	25517	26874	36390	13827
10DNMT3A.WTR882.007	Entry_1	10mer	6	NMSRLARQRL	17486	2606	15137	8103	4302	10093	9795	1911	12013	19062	28384	20019	2223	25944	43947	14628	3496	27217	34555	6419	19186	28212	39721	42945	21750	17800	29485	29477	43276	13834	3044	33381	8851
10DNMT3A.WTR882.008	Entry_1	10mer	7	MSRLARQRLL	2171	1765	16018	6540	4898	13227	24107	988	14406	9	27571	14077	12962	21111	42054	21238	17760	26857	28081	5982	11184	22725	38886	34682	22924	16283	15669	19007	32476	1242	12049	35590	5076
10DNMT3A.WTR882.009	Entry_1	10mer	8	SRLARQRLLG	28001	14759	25219	26065	11624	26842	34521	23126	19744	24095	35312	1286	1420	39389	44771	16603	14231	33437	36970	26726	38510	27974	38291	34719	26515	22671	31206	38738	42970	26534	29082	8211	25935
10DNMT3A.WTR882.010	Entry_1	10mer	9	RLARQRLLGR	23484	21280	20483	23806	9012	23861	28268	25668	26558	18816	32959	2992	12713	38403	44778	31530	20887	29846	41129	32796	37412	31747	44216	42390	21624	25680	32370	39728	44076	14476	23125	37871	14574
9DNMT3A.WTR882.001	Entry_1	9mer	0	YTDVSNMSR	20804	23496	22821	24820	17957	19476	26115	29940	20039	12045	24909	19503	39510	28345	42954	30205	17338	21440	40932	32581	36564	22585	46577	45879	23196	25575	24818	33252	43504	22400	20894	37602	18766
9DNMT3A.WTR882.002	Entry_1	9mer	1	TDVSNMSRL	20072	19512	22851	24513	15145	18518	22844	13769	7607	15460	23577	23343	32089	17377	37027	22843	13464	17640	7107	11941	13741	13291	18871	40259	22323	24187	20518	17685	39402	22925	22703	36695	8393
9DNMT3A.WTR882.003	Entry_1	9mer	2	DVSNMSRLA	20821	19204	25261	27441	21728	19506	30182	36803	27690	25160	22054	24106	38289	15537	44594	30951	22464	25892	42401	33084	24191	22785	45671	44195	24604	26273	23893	30815	33342	25736	24468	34288	24829
9DNMT3A.WTR882.004	Entry_1	9mer	3	VSNMSRLAR	20545	19494	22102	26089	12226	16893	32661	16335	25726	15778	23357	18390	39391	30082	43970	33112	20620	25796	32715	24180	33718	20962	42201	40050	21385	25432	24803	35375	41289	24210	20193	31424	20109
9DNMT3A.WTR882.005	Entry_1	9mer	4	SNMSRLARQ	22540	7156	23836	27918	8024	16374	31054	16686	24445	24175	27483	21479	34961	37115	44609	35676	21371	28136	38226	27076	34234	21667	38886	39045	24373	26592	24948	38268	44039	25186	22852	34760	14715
9DNMT3A.WTR882.006	Entry_1	9mer	5	NMSRLARQR	22923	20258	22722	23786	18717	19520	23535	28658	24077	24258	23040	13327	19466	32714	45096	31905	20908	26708	44278	27707	35046	22283	44413	46006	21597	24153	25404	37067	44316	23510	23239	37347	25778
9DNMT3A.WTR882.007	Entry_1	9mer	6	MSRLARQRL	481	435	14098	5960	2303	5072	23954	548	17358	10	19719	18938	13490	20341	41459	23717	16917	20552	26518	13137	5578	19784	40722	40468	21833	21472	20311	30835	36905	357	10933	32397	2974
9DNMT3A.WTR882.008	Entry_1	9mer	7	SRLARQRLL	18486	2176	22566	17958	2708	19945	24610	4847	3538	17737	25948	52	4	32877	42138	5111	2561	25371	20458	1058	17001	17190	40480	43537	25370	6193	22148	29462	43232	20104	22433	22663	7002
9DNMT3A.WTR882.009	Entry_1	9mer	8	RLARQRLLG	18593	11625	23004	23136	16091	8966	31886	18237	27736	22183	26476	10524	17236	34592	44815	28969	21074	24804	43215	31281	36385	22056	47381	46055	24893	26535	25449	36251	43136	19545	16322	33032	27758
					1	2	0	0	0	0	0	0	0	3	0	2	1	0	0	0	0	0	0	0	0	0	0	0	0	0	0	0	0	1	0	0	0
11DNMT3A.R882H.001	Entry_2	11mer	0	VHYTDVSNMSH	22693	23199	24401	28495	5154	18920	15921	178	3900	21736	25649	24462	9898	23521	41161	21081	10381	25418	34310	22115	31851	23266	42416	43909	20958	23591	22176	25400	41505	29518	21379	24953	15977
11DNMT3A.R882H.002	Entry_2	11mer	1	HYTDVSNMSHL	19666	22263	21105	15575	11125	18567	16346	14520	3910	16238	22233	25389	22322	16205	10620	8590	4363	15740	33442	18304	8586	19008	39603	45236	20956	16036	21261	14989	40336	27265	18481	37324	6795
11DNMT3A.R882H.003	Entry_2	11mer	2	YTDVSNMSHLA	18207	20115	24079	24246	21821	18243	25706	27951	19417	14603	28191	25544	39993	18553	43406	24814	13179	21321	35626	25062	32024	21601	45363	40163	23980	26375	22193	25094	19635	27060	13972	32939	21242
11DNMT3A.R882H.004	Entry_2	11mer	3	TDVSNMSHLAR	22026	22440	23572	27475	17847	19833	30968	28919	20201	22392	26277	28393	39917	26909	44211	33441	20046	25557	15568	31493	34501	18090	29482	31218	24397	26378	24705	32886	41707	31049	23959	36741	19733
11DNMT3A.R882H.005	Entry_2	11mer	4	DVSNMSHLARQ	22550	22243	24581	26818	19524	19624	32426	37581	28112	25173	28033	31642	40675	18163	44190	32811	22208	26095	44246	37678	31878	24060	46224	46375	23937	26730	25566	34052	43195	31589	23617	37559	28206
11DNMT3A.R882H.006	Entry_2	11mer	5	VSNMSHLARQR	23271	22391	22516	28884	21036	18548	33153	23851	25843	14483	29522	26063	39555	32840	44491	34831	21487	26636	36932	28273	34148	20494	41114	42154	22668	25668	24305	36990	42861	27145	19088	36994	26455
11DNMT3A.R882H.007	Entry_2	11mer	6	SNMSHLARQRL	8669	359	21634	19119	3796	8223	17788	421	6492	16134	21660	19605	5985	22173	40343	19273	2226	19754	16239	1761	12255	15155	25359	37356	22576	15580	21649	29010	43049	25047	19977	31692	5111
11DNMT3A.R882H.008	Entry_2	11mer	7	NMSHLARQRLL	16521	3753	18394	8679	10152	9739	8719	1439	8516	16837	25466	20058	3593	15061	44218	9493	7935	19722	37736	1124	13440	18742	40349	45536	22983	6305	21824	22609	42515	27269	18930	35081	8187
11DNMT3A.R882H.009	Entry_2	11mer	8	MSHLARQRLLG	21581	12728	23588	23056	20617	10870	34185	12019	22977	4983	29277	22186	39372	23844	44645	31365	17779	25415	36108	26967	35564	19255	42318	35349	25421	26057	21846	26678	24380	19826	15886	29047	25473
11DNMT3A.R882H.010	Entry_2	11mer	9	SHLARQRLLGR	24283	20627	23619	27206	9579	20076	31808	26003	8991	22904	29962	11216	25692	39698	44406	27389	18176	29606	35813	27409	34175	21691	42185	41946	24232	23811	24714	38113	43595	29760	23049	35896	15029
11DNMT3A.R882H.011	Entry_2	11mer	10	HLARQRLLGRS	20025	17900	23340	26872	11529	17775	25380	32904	26631	24602	29415	17571	35728	32877	44573	34149	21746	25470	44353	38367	35512	24096	47399	46478	24735	28266	25110	37970	40409	27208	21557	35338	29190
10DNMT3A.R882H.001	Entry_2	10mer	0	HYTDVSNMSH	26663	30668	23939	26350	14135	12720	17762	24165	16714	22067	25137	26499	38529	16235	34454	27242	18392	28450	39878	34545	37373	31311	42113	42542	21168	25887	31145	30518	41682	22423	23009	36135	22985
10DNMT3A.R882H.002	Entry_2	10mer	1	YTDVSNMSHL	13724	10775	21232	14510	14080	6922	13866	8394	6646	34	30875	24451	33235	17483	22576	15286	1788	21126	34116	12049	15140	28975	42084	42788	16746	22777	17472	12331	39416	14588	5181	38054	7117
10DNMT3A.R882H.003	Entry_2	10mer	2	TDVSNMSHLA	27904	25109	25222	28501	23164	23273	30975	26638	20083	23924	25938	29920	38427	28058	44251	28413	19031	30544	12546	19416	19631	18514	25830	11476	25943	27150	29065	26343	24892	24651	23086	31917	22881
10DNMT3A.R882H.004	Entry_2	10mer	3	DVSNMSHLAR	29638	24529	22861	24407	12555	19054	30298	36512	25221	23383	26454	29710	38350	21951	44450	29892	20921	30813	41890	36672	36207	32031	44349	43438	23136	24700	32116	37347	42967	16948	26302	37388	19373
10DNMT3A.R882H.005	Entry_2	10mer	4	VSNMSHLARQ	28682	28427	23577	28413	21127	19628	33627	17047	26247	13815	32712	29851	41678	32460	43268	35518	21652	30826	37245	34190	36331	30765	41736	40412	22392	26802	31173	36792	39062	16880	17537	35562	29580
10DNMT3A.R882H.006	Entry_2	10mer	5	SNMSHLARQR	28671	22914	23399	27935	18909	26445	29041	19200	22503	23667	34631	22093	26209	37061	44815	34298	20947	32507	37003	19179	36015	22736	34615	29152	24847	24848	31180	39755	41123	25793	26166	35966	15360
10DNMT3A.R882H.007	Entry_2	10mer	6	NMSHLARQRL	17632	4485	17126	7943	5760	6367	7690	708	11887	18026	28394	20312	4177	22948	43998	11866	3924	25688	32570	3037	15524	26560	38850	42054	22095	13141	28855	28157	42119	13170	3671	28638	7300
10DNMT3A.R882H.008	Entry_2	10mer	7	MSHLARQRLL	9304	4074	19059	10561	7746	13801	24808	829	5090	9	27978	14443	23614	14670	41311	19206	4574	23479	22727	1780	14944	18024	35250	29017	23882	11555	13995	16358	31833	3241	8202	36215	5092
10DNMT3A.R882H.009	Entry_2	10mer	8	SHLARQRLLG	27632	22710	25473	27472	16528	26908	34305	17207	4673	24000	35448	20418	28148	39496	44419	8613	10950	33642	38249	23637	37303	27954	39053	34788	26553	21009	30901	37842	41443	27081	28136	27108	29517
10DNMT3A.R882H.010	Entry_2	10mer	9	HLARQRLLGR	27917	21091	19315	23339	6548	25943	22585	33067	24147	22379	32380	10467	28301	35975	44635	30611	20694	30728	41788	36222	37879	32079	44711	44188	22893	26524	32044	38079	43003	17545	24531	37929	15898
9DNMT3A.R882H.001	Entry_2	9mer	0	YTDVSNMSH	18675	23441	24213	26771	17531	16472	14689	17427	19703	4597	23554	22082	39414	7471	40529	30589	15818	19565	40616	29043	36431	22972	46042	45906	15588	25784	24934	28121	43992	20162	12659	37368	21181
9DNMT3A.R882H.002	Entry_2	9mer	1	TDVSNMSHL	20751	20390	23020	23631	16000	14094	23813	5929	6812	16882	23215	23247	28163	21878	37902	21386	11293	17277	9258	8659	13830	10299	21246	40212	22547	23478	20782	16059	39521	23180	22409	37840	5967
9DNMT3A.R882H.003	Entry_2	9mer	2	DVSNMSHLA	20547	18644	25148	25219	19217	19311	30489	37073	27765	24744	19524	23710	38048	8644	44502	24970	21556	25062	40509	31250	25448	22957	45646	43410	24931	26180	22391	26104	25987	25373	23195	34387	21764
9DNMT3A.R882H.004	Entry_2	9mer	3	VSNMSHLAR	21722	19343	21848	26393	14765	15753	31777	16264	22772	11114	21936	19261	40504	24179	43631	33659	20061	23051	30187	31475	33869	20791	40558	36502	21614	24830	24528	34688	40918	23040	18688	35651	21814
9DNMT3A.R882H.005	Entry_2	9mer	4	SNMSHLARQ	22189	10940	24464	27628	17871	14790	30253	12553	22297	24424	26650	22764	34646	33302	44322	35016	20564	27121	34770	29865	34440	21042	34818	34974	24254	25639	24761	37574	43538	25257	22745	34683	18707
9DNMT3A.R882H.006	Entry_2	9mer	5	NMSHLARQR	22340	21867	22924	23120	21074	19522	23252	23312	24145	24170	23678	14881	24040	30941	45119	30923	21095	26476	43287	20485	35007	21504	43876	45381	22532	22670	24977	37083	44110	24708	23374	35491	21030
9DNMT3A.R882H.007	Entry_2	9mer	6	MSHLARQRL	5384	1872	17417	10284	4395	6049	24711	479	7964	9	20530	16206	26001	13731	40575	22403	2924	16350	16018	4618	10671	18318	35653	34954	23115	18926	19841	25206	37321	1734	5954	33319	3083
9DNMT3A.R882H.008	Entry_2	9mer	7	SHLARQRLL	17156	8933	22707	20219	4852	19901	23296	1431	139	17272	25149	12462	2676	32452	39719	1096	823	25496	23999	480	11017	16314	38673	42724	25079	3543	20739	27918	41847	19675	22183	35255	7842
9DNMT3A.R882H.009	Entry_2	9mer	8	HLARQRLLG	20099	12102	21449	22419	14322	13359	28214	29414	24691	24113	26014	17301	32659	31053	44673	26039	19484	25780	43723	35560	36533	22017	47322	46518	25636	28052	24966	33215	39893	20345	19467	31862	29462
					0	1	0	0	0	0	0	3	1	3	0	0	0	0	0	0	0	0	0	1	0	0	0	0	0	0	0	0	0	0	0	0	0
11DNMT3A.R882C.001	Entry_3	11mer	0	VHYTDVSNMSC	23311	22043	24712	29370	6380	19227	26617	458	938	23252	30682	23722	15783	35444	39576	11531	1864	24252	26175	21502	27947	23138	44773	41266	24251	19780	18522	30437	31975	30754	21358	14472	22672
11DNMT3A.R882C.002	Entry_3	11mer	1	HYTDVSNMSCL	19766	20162	21782	18023	10594	19485	17393	20414	5446	16374	20027	25513	15539	8370	13047	9414	1204	15816	29118	18799	9496	19894	39646	44674	19868	17170	21703	14985	40246	28424	20930	36909	11236
11DNMT3A.R882C.003	Entry_3	11mer	2	YTDVSNMSCLA	18577	20246	24304	24375	21143	17686	27494	27517	20182	13797	29626	27243	41078	21775	42654	25936	15059	22133	37262	31354	33376	21646	46027	41863	23347	26553	22521	25222	19156	27709	14784	34326	22855
11DNMT3A.R882C.004	Entry_3	11mer	3	TDVSNMSCLAR	22553	22758	23870	28193	16688	19901	31586	29062	22727	22863	27915	28046	38024	25934	44206	33301	20593	26917	17246	31347	34697	17542	30757	32185	24275	26517	24449	33466	41900	31758	24110	35807	23709
11DNMT3A.R882C.005	Entry_3	11mer	4	DVSNMSCLARQ	22352	22518	24558	27260	19170	19571	33254	36821	28746	25153	28492	31826	41243	20201	44262	32847	22338	26317	44386	39157	32608	23997	46203	46578	23430	26731	25744	32777	42746	31724	23502	37661	29062
11DNMT3A.R882C.006	Entry_3	11mer	5	VSNMSCLARQR	23889	22909	22610	29255	19676	18585	33686	23364	26589	16690	29250	26279	38662	32775	44503	34628	21668	27554	38363	27989	34364	20336	41430	42700	21913	25846	23961	37588	43069	28551	20168	36336	29106
11DNMT3A.R882C.007	Entry_3	11mer	6	SNMSCLARQRL	9645	3742	22076	20796	4528	10500	21478	577	9909	17029	21214	16720	5934	23786	42178	16512	2956	19487	14561	2183	13792	13901	20278	36103	22997	16265	22119	25824	41739	25487	19496	30501	5740
11DNMT3A.R882C.008	Entry_3	11mer	7	NMSCLARQRLL	17279	2499	18364	7559	10437	8174	9637	1269	4902	16532	24875	20848	7004	16589	44054	10027	4198	19065	40389	2302	12955	17091	39337	45002	20925	7433	21935	22282	41949	27875	20472	36141	9537
11DNMT3A.R882C.009	Entry_3	11mer	8	MSCLARQRLLG	23100	17553	24292	27653	23152	12072	35755	20109	26484	11834	29374	26158	41045	31993	44206	30081	19842	26447	38901	36220	36685	21933	43959	40397	26375	27147	23218	33901	22208	22322	15623	34127	31808
11DNMT3A.R882C.010	Entry_3	11mer	9	SCLARQRLLGR	24076	17384	23806	26153	15668	20017	32814	31999	26574	21467	30386	23466	39826	37049	44718	32178	22010	27359	42848	36806	36157	23317	47045	46227	25858	25569	25236	38205	44321	28955	23131	39829	16245
11DNMT3A.R882C.011	Entry_3	11mer	10	CLARQRLLGRS	21762	15443	24850	28725	11540	18936	31845	30279	30112	24923	30551	15008	37752	36148	44831	35449	22399	26835	45287	39179	34998	24093	47688	46210	24071	28347	24057	36835	36716	29065	21769	35516	29803
10DNMT3A.R882C.001	Entry_3	10mer	0	HYTDVSNMSC	26032	30803	24160	26578	16641	21740	27275	26693	10359	23096	31424	28725	37813	31538	33690	16772	9795	27158	36741	33532	35724	31522	42703	39626	22943	23377	30113	33487	35862	21156	24582	30552	28152
10DNMT3A.R882C.002	Entry_3	10mer	1	YTDVSNMSCL	17022	8516	21766	17418	13579	9064	14900	12798	8508	78	30745	24302	28922	12879	25316	17540	333	20815	33373	13561	16745	29714	42227	42905	15989	23018	21501	18383	39495	17817	13480	37485	11063
10DNMT3A.R882C.003	Entry_3	10mer	2	TDVSNMSCLA	27923	24647	25335	28767	22228	24410	32036	27481	21365	23962	31170	30971	39670	28309	43953	29492	20047	30159	14414	28231	28239	23254	29886	17377	25890	27334	29129	25934	24748	26937	28024	34018	26428
10DNMT3A.R882C.004	Entry_3	10mer	3	DVSNMSCLAR	30080	27302	23163	25112	10996	17909	31522	36444	26184	23707	27952	30415	37387	22886	44380	30229	21357	31478	42246	37824	36013	31937	44272	43515	22752	24924	31995	36990	43156	16429	24751	37103	22266
10DNMT3A.R882C.005	Entry_3	10mer	4	VSNMSCLARQ	29543	29246	23785	29179	20241	18830	34336	17486	28451	16079	32926	30294	40599	31972	43541	35217	21882	31217	37818	32516	36613	30007	41345	39661	21692	26855	30809	36882	40204	17097	18427	34058	31452
10DNMT3A.R882C.006	Entry_3	10mer	5	SNMSCLARQR	28720	24494	23081	28245	19739	26507	30473	20875	23964	23810	33858	18017	25918	37266	44962	33680	20963	32460	35375	20410	36262	17892	31358	26556	24284	24591	31332	39102	40572	24290	25373	35557	16459
10DNMT3A.R882C.007	Entry_3	10mer	6	NMSCLARQRL	20085	4455	16909	6687	5843	9083	8681	639	7467	17260	28356	21816	7763	23794	43822	12221	1947	24916	34922	5839	15864	24863	37323	42915	19715	14468	28659	25097	42403	13858	5429	30909	8509
10DNMT3A.R882C.008	Entry_3	10mer	7	MSCLARQRLL	15095	10790	20903	19939	11299	17048	29857	3748	8587	38	27753	18543	32984	20239	37924	16218	8319	25285	27834	11948	16971	22884	36276	35367	24467	17010	18370	19456	36328	4008	6633	37998	11465
10DNMT3A.R882C.009	Entry_3	10mer	8	SCLARQRLLG	27996	19571	25513	26153	22547	26660	35001	20411	26848	23245	35618	30538	40554	37825	44764	32051	21963	32792	42081	35050	38531	30564	43887	42342	27434	25143	31566	38391	43142	24728	27534	37519	29249
10DNMT3A.R882C.010	Entry_3	10mer	9	CLARQRLLGR	28292	20161	21823	25373	6859	26841	30011	31521	28118	23517	33633	16977	31960	38352	44841	32900	21444	31651	42627	37465	37845	31708	44708	43298	20232	26638	31363	36606	42642	20625	25156	37902	16816
9DNMT3A.R882C.001	Entry_3	9mer	0	YTDVSNMSC	19509	22390	24337	26757	19572	18267	26722	20812	13989	13436	28214	24316	41146	27898	39660	28127	5204	17658	36624	32620	35032	22202	47175	45125	22026	26743	23430	32612	38783	22600	15602	33740	25232
9DNMT3A.R882C.002	Entry_3	9mer	1	TDVSNMSCL	20693	18333	23500	25210	16189	17839	24426	11067	9587	17927	20542	22177	20095	12600	38120	23545	5869	18881	5353	9162	15159	7946	21416	38030	22721	24612	21574	16436	39108	24690	23374	37325	11773
9DNMT3A.R882C.003	Entry_3	9mer	2	DVSNMSCLA	20939	18749	25239	25473	17291	18780	32048	36109	28111	24731	22380	25164	40374	12145	44248	26990	21967	25768	42887	36499	28970	23158	46522	45035	24778	26521	22866	24955	25417	25709	22831	36417	24678
9DNMT3A.R882C.004	Entry_3	9mer	3	VSNMSCLAR	23022	20905	22269	27451	12444	16113	32856	15547	25792	14708	25386	21162	37343	23690	43699	33399	20823	25810	33727	29100	34326	20853	41694	38018	20236	25114	23719	36163	41457	25279	20147	33588	26430
9DNMT3A.R882C.005	Entry_3	9mer	4	SNMSCLARQ	21546	16897	24298	28307	18776	16619	32264	12700	25855	24879	25283	22306	33229	33229	44688	34116	20956	27021	31855	29234	34774	20086	29322	34870	23652	25445	24913	34313	42075	25043	22394	33123	18938
9DNMT3A.R882C.006	Entry_3	9mer	5	NMSCLARQR	23319	20328	22424	21292	20969	19252	23877	21928	20693	23578	22248	15536	27915	31717	45100	30575	20628	25675	44308	27394	34912	20812	43364	45319	20688	23335	24810	36195	43923	25320	23716	36422	25439
9DNMT3A.R882C.007	Entry_3	9mer	6	MSCLARQRL	15792	7969	19935	19835	7475	7462	29854	2110	12271	44	20544	21693	33405	22511	36343	19819	6711	17683	25477	21304	13443	21521	38957	41565	24056	22124	21729	29955	37755	3831	5337	36296	6856
9DNMT3A.R882C.008	Entry_3	9mer	7	SCLARQRLL	19341	2135	22753	16638	11441	19755	25517	4575	10299	10651	26008	20048	32310	24429	41835	23201	19658	24303	37829	6942	17476	20480	46094	46413	26747	11574	21855	28284	42484	16086	21045	39653	8661
9DNMT3A.R882C.009	Entry_3	9mer	8	CLARQRLLG	21571	9952	24087	25511	14187	16695	33313	25998	29631	24612	26798	19270	35492	34810	44876	30197	21696	27023	44950	36893	36217	22173	47532	46271	24610	28337	23575	30725	35445	23182	19851	32425	29936
					0	0	0	0	0	0	0	1	0	3	0	0	0	0	0	0	1	0	0	0	0	0	0	0	0	0	0	0	0	0	0	0	0

## Sheet: HLA-C DNMT3A
Unique ID	Protein	Peptide Length	Position	Peptide	HLA-C03:03 ANN/Mat Approximation predicted affinity (Kd, nM)/Matscore	HLA-C04:01 ANN/Mat Approximation predicted affinity (Kd, nM)/Matscore	HLA-C05:01 ANN/Mat Approximation predicted affinity (Kd, nM)/Matscore	HLA-C06:02 ANN/Mat Approximation predicted affinity (Kd, nM)/Matscore	HLA-C07:01 ANN/Mat Approximation predicted affinity (Kd, nM)/Matscore	HLA-C07:02 ANN/Mat Approximation predicted affinity (Kd, nM)/Matscore	HLA-C08:02 ANN/Mat Approximation predicted affinity (Kd, nM)/Matscore	HLA-C12:03 ANN/Mat Approximation predicted affinity (Kd, nM)/Matscore	HLA-C14:02 ANN/Mat Approximation predicted affinity (Kd, nM)/Matscore	HLA-C15:02 ANN/Mat Approximation predicted affinity (Kd, nM)/Matscore
11DNMT3A.WTR882.001	Entry_1	11mer	0	VHYTDVSNMSR	22517	14792	35773	4362	1792	21769	35393	18785	7970	36393
11DNMT3A.WTR882.002	Entry_1	11mer	1	HYTDVSNMSRL	2481	2898	29459	1846	1009	46	12630	1950	6	5495
11DNMT3A.WTR882.003	Entry_1	11mer	2	YTDVSNMSRLA	22217	23665	115	11259	8787	36325	3630	5576	10461	5463
11DNMT3A.WTR882.004	Entry_1	11mer	3	TDVSNMSRLAR	24178	11012	37499	37390	28737	33493	36188	29676	29955	38388
11DNMT3A.WTR882.005	Entry_1	11mer	4	DVSNMSRLARQ	37148	29629	29885	33234	27274	38424	31501	20638	32222	28302
11DNMT3A.WTR882.006	Entry_1	11mer	5	VSNMSRLARQR	31278	30377	22392	31995	30258	37730	28117	26070	31761	17757
11DNMT3A.WTR882.007	Entry_1	11mer	6	SNMSRLARQRL	3387	7122	34802	729	186	1238	20228	5552	579	1773
11DNMT3A.WTR882.008	Entry_1	11mer	7	NMSRLARQRLL	12809	18714	35991	3294	1678	4724	4682	2098	2863	4538
11DNMT3A.WTR882.009	Entry_1	11mer	8	MSRLARQRLLG	37793	26485	31130	24198	26168	39008	30576	26985	31378	25150
11DNMT3A.WTR882.010	Entry_1	11mer	9	SRLARQRLLGR	36735	10146	36898	9960	3130	12879	37849	32352	30288	37894
11DNMT3A.WTR882.011	Entry_1	11mer	10	RLARQRLLGRS	39044	25265	35105	39300	35951	36427	24022	27398	32134	35569
10DNMT3A.WTR882.001	Entry_1	10mer	0	HYTDVSNMSR	33635	14376	35020	25291	18878	5964	30664	23296	686	33849
10DNMT3A.WTR882.002	Entry_1	10mer	1	YTDVSNMSRL	241	4425	5	3293	1779	10803	300	162	70	530
10DNMT3A.WTR882.003	Entry_1	10mer	2	TDVSNMSRLA	22089	20958	38166	22759	15368	31528	32243	25501	30504	31994
10DNMT3A.WTR882.004	Entry_1	10mer	3	DVSNMSRLAR	35813	26535	25123	34033	28723	38632	30339	22545	28029	29643
10DNMT3A.WTR882.005	Entry_1	10mer	4	VSNMSRLARQ	33018	29329	23097	32307	31237	36822	28418	22007	29981	19180
10DNMT3A.WTR882.006	Entry_1	10mer	5	SNMSRLARQR	33470	12051	35624	20860	12240	27072	35374	26563	29384	29554
10DNMT3A.WTR882.007	Entry_1	10mer	6	NMSRLARQRL	14703	16647	37070	7767	4898	6191	8655	2326	917	6283
10DNMT3A.WTR882.008	Entry_1	10mer	7	MSRLARQRLL	2674	9827	28341	556	526	7541	7426	2465	956	815
10DNMT3A.WTR882.009	Entry_1	10mer	8	SRLARQRLLG	38956	22029	36936	5331	2974	20921	38122	32735	31348	38286
10DNMT3A.WTR882.010	Entry_1	10mer	9	RLARQRLLGR	37790	12355	29363	37066	31186	35118	27513	28706	31865	33481
9DNMT3A.WTR882.001	Entry_1	9mer	0	YTDVSNMSR	27379	19805	217	30731	24577	38503	9728	12798	12711	17968
9DNMT3A.WTR882.002	Entry_1	9mer	1	TDVSNMSRL	528	7291	36050	14249	5593	4313	23629	8914	7251	18643
9DNMT3A.WTR882.003	Entry_1	9mer	2	DVSNMSRLA	34761	32722	32285	18089	13699	38373	26058	16789	30567	15688
9DNMT3A.WTR882.004	Entry_1	9mer	3	VSNMSRLAR	30067	24371	18970	33478	33282	37434	27447	24775	27475	22016
9DNMT3A.WTR882.005	Entry_1	9mer	4	SNMSRLARQ	35534	10856	36465	26127	15180	24379	35007	24250	27282	31392
9DNMT3A.WTR882.006	Entry_1	9mer	5	NMSRLARQR	37627	28469	37680	36021	31078	34271	28191	23878	27556	33517
9DNMT3A.WTR882.007	Entry_1	9mer	6	MSRLARQRL	3307	9260	31385	1446	1494	9384	12400	2975	195	1166
9DNMT3A.WTR882.008	Entry_1	9mer	7	SRLARQRLL	5251	6942	36424	20	9	100	24856	11349	1568	18210
9DNMT3A.WTR882.009	Entry_1	9mer	8	RLARQRLLG	39470	24268	28829	34411	32206	38230	28079	29220	33280	34843
					1	0	3	1	2	2	1	1	3	0
11DNMT3A.R882H.001	Entry_2	11mer	0	VHYTDVSNMSH	23886	24045	36286	3118	1920	15125	37064	16206	5369	37183
11DNMT3A.R882H.002	Entry_2	11mer	1	HYTDVSNMSHL	2190	4524	27407	1492	815	54	11789	798	6	5872
11DNMT3A.R882H.003	Entry_2	11mer	2	YTDVSNMSHLA	22440	20603	156	15761	9328	37160	3828	5819	9696	4104
11DNMT3A.R882H.004	Entry_2	11mer	3	TDVSNMSHLAR	23044	11380	37267	38136	29186	33544	35649	29200	30732	37947
11DNMT3A.R882H.005	Entry_2	11mer	4	DVSNMSHLARQ	37313	27989	29473	34273	28135	38788	31794	19952	31832	26925
11DNMT3A.R882H.006	Entry_2	11mer	5	VSNMSHLARQR	29782	30408	20955	33716	30569	37575	27148	26726	32264	16812
11DNMT3A.R882H.007	Entry_2	11mer	6	SNMSHLARQRL	3557	6870	34419	439	181	1309	20957	5067	532	1997
11DNMT3A.R882H.008	Entry_2	11mer	7	NMSHLARQRLL	9025	13815	34871	2650	1347	3772	4711	1819	2577	7276
11DNMT3A.R882H.009	Entry_2	11mer	8	MSHLARQRLLG	35888	29430	29697	20746	22597	39210	29744	25835	29240	22864
11DNMT3A.R882H.010	Entry_2	11mer	9	SHLARQRLLGR	36651	13010	36606	9211	1932	24118	37156	31855	25011	37271
11DNMT3A.R882H.011	Entry_2	11mer	10	HLARQRLLGRS	38653	28395	35439	38123	33565	31403	23649	26724	31050	37078
10DNMT3A.R882H.001	Entry_2	10mer	0	HYTDVSNMSH	33915	24137	34249	21920	19336	2992	32966	20629	581	34944
10DNMT3A.R882H.002	Entry_2	10mer	1	YTDVSNMSHL	205	6782	4	2643	1624	12040	307	60	90	549
10DNMT3A.R882H.003	Entry_2	10mer	2	TDVSNMSHLA	22892	16709	37967	26815	16585	32702	32593	24187	30434	29449
10DNMT3A.R882H.004	Entry_2	10mer	3	DVSNMSHLAR	35544	25304	23195	36447	29818	38769	29140	23324	28822	27406
10DNMT3A.R882H.005	Entry_2	10mer	4	VSNMSHLARQ	31957	29109	21717	32633	31653	36855	27472	22367	30305	17694
10DNMT3A.R882H.006	Entry_2	10mer	5	SNMSHLARQR	33267	11041	35111	17090	12035	27275	35691	26524	28859	30654
10DNMT3A.R882H.007	Entry_2	10mer	6	NMSHLARQRL	10707	11953	36183	6536	4058	5098	8667	2072	703	9732
10DNMT3A.R882H.008	Entry_2	10mer	7	MSHLARQRLL	407	12510	24183	294	357	7304	6142	1623	261	368
10DNMT3A.R882H.009	Entry_2	10mer	8	SHLARQRLLG	38867	26169	36482	5983	1874	30589	37388	32001	26626	37758
10DNMT3A.R882H.010	Entry_2	10mer	9	HLARQRLLGR	37003	15447	31024	35668	28442	29226	26921	28103	30638	35564
9DNMT3A.R882H.001	Entry_2	9mer	0	YTDVSNMSH	27366	26808	81	29492	25185	36690	13517	12430	10419	20539
9DNMT3A.R882H.002	Entry_2	9mer	1	TDVSNMSHL	482	7138	35064	12772	5075	4937	22524	4684	10169	19362
9DNMT3A.R882H.003	Entry_2	9mer	2	DVSNMSHLA	35247	29794	31198	23894	14707	39101	26381	16234	29953	12089
9DNMT3A.R882H.004	Entry_2	9mer	3	VSNMSHLAR	27532	25849	16638	37092	34254	37139	24729	26297	28663	17674
9DNMT3A.R882H.005	Entry_2	9mer	4	SNMSHLARQ	35679	10266	36159	21343	15422	24981	35726	24396	26123	32309
9DNMT3A.R882H.006	Entry_2	9mer	5	NMSHLARQR	36583	23704	37050	34922	30130	33729	28799	24454	29277	35475
9DNMT3A.R882H.007	Entry_2	9mer	6	MSHLARQRL	562	11353	28964	735	923	9381	11150	1920	53	506
9DNMT3A.R882H.008	Entry_2	9mer	7	SHLARQRLL	5021	9569	35948	42	7	479	21961	10021	306	12827
9DNMT3A.R882H.009	Entry_2	9mer	8	HLARQRLLG	39132	27447	31099	32590	28900	34551	27597	28920	32583	36535
					3	0	3	3	3	2	1	1	5	1
11DNMT3A.R882C.001	Entry_3	11mer	0	VHYTDVSNMSC	19404	22675	37187	463	305	21269	32355	14762	3098	32994
11DNMT3A.R882C.002	Entry_3	11mer	1	HYTDVSNMSCL	1536	7519	27717	2025	1177	40	12258	2794	6	3753
11DNMT3A.R882C.003	Entry_3	11mer	2	YTDVSNMSCLA	19100	22586	70	21148	15820	37668	3896	7158	9368	6201
11DNMT3A.R882C.004	Entry_3	11mer	3	TDVSNMSCLAR	23939	13705	37584	38983	30919	33614	36295	30372	30451	37802
11DNMT3A.R882C.005	Entry_3	11mer	4	DVSNMSCLARQ	37132	28928	30013	36930	30843	38943	31301	20657	32034	30049
11DNMT3A.R882C.006	Entry_3	11mer	5	VSNMSCLARQR	31338	32596	21074	35857	33217	37918	28681	26942	32045	16563
11DNMT3A.R882C.007	Entry_3	11mer	6	SNMSCLARQRL	3451	7246	34451	957	254	1661	19466	5300	687	6237
11DNMT3A.R882C.008	Entry_3	11mer	7	NMSCLARQRLL	13392	18082	35857	5957	2352	3721	6158	2498	2388	5743
11DNMT3A.R882C.009	Entry_3	11mer	8	MSCLARQRLLG	36493	33238	31934	29882	27276	39791	32124	27648	33185	24465
11DNMT3A.R882C.010	Entry_3	11mer	9	SCLARQRLLGR	34515	12701	36113	36754	29660	33461	36865	30819	32519	33041
11DNMT3A.R882C.011	Entry_3	11mer	10	CLARQRLLGRS	38978	30297	36968	40335	36825	38371	24240	30258	31445	38429
10DNMT3A.R882C.001	Entry_3	10mer	0	HYTDVSNMSC	32003	23948	36195	10253	9628	5714	26594	20070	251	27347
10DNMT3A.R882C.002	Entry_3	10mer	1	YTDVSNMSCL	147	10049	3	3615	2194	9895	316	262	115	312
10DNMT3A.R882C.003	Entry_3	10mer	2	TDVSNMSCLA	21620	21496	38079	31432	22431	33062	32750	27130	30480	33135
10DNMT3A.R882C.004	Entry_3	10mer	3	DVSNMSCLAR	35853	28738	25050	38495	33837	39238	30332	23692	28524	29115
10DNMT3A.R882C.005	Entry_3	10mer	4	VSNMSCLARQ	32767	30661	22221	36266	33618	37225	28144	22697	30545	19986
10DNMT3A.R882C.006	Entry_3	10mer	5	SNMSCLARQR	33078	12302	35414	21486	13360	28039	34988	25826	29456	33658
10DNMT3A.R882C.007	Entry_3	10mer	6	NMSCLARQRL	15202	15859	36698	12804	6434	4930	10793	2806	682	7913
10DNMT3A.R882C.008	Entry_3	10mer	7	MSCLARQRLL	619	21120	29546	929	800	11028	9545	2562	6701	658
10DNMT3A.R882C.009	Entry_3	10mer	8	SCLARQRLLG	37904	25970	36087	33175	30228	36472	37179	31298	33408	34187
10DNMT3A.R882C.010	Entry_3	10mer	9	CLARQRLLGR	37543	18418	33555	38314	32148	37505	27347	31068	31631	37052
9DNMT3A.R882C.001	Entry_3	9mer	0	YTDVSNMSC	24118	26121	183	15200	14058	38797	6010	7736	4939	8956
9DNMT3A.R882C.002	Entry_3	9mer	1	TDVSNMSCL	367	9670	33700	15072	6518	3918	23452	11050	11529	14253
9DNMT3A.R882C.003	Entry_3	9mer	2	DVSNMSCLA	34975	32216	32477	30374	24017	39583	26697	18618	29894	16817
9DNMT3A.R882C.004	Entry_3	9mer	3	VSNMSCLAR	29735	29855	17082	39250	37516	38007	27304	26361	28174	18042
9DNMT3A.R882C.005	Entry_3	9mer	4	SNMSCLARQ	35070	11248	36266	26038	16013	26168	34042	23724	27489	36606
9DNMT3A.R882C.006	Entry_3	9mer	5	NMSCLARQR	37841	28113	37443	38260	33174	33815	30169	25116	28620	34207
9DNMT3A.R882C.007	Entry_3	9mer	6	MSCLARQRL	879	20100	31782	2850	2430	12326	14724	3061	2989	918
9DNMT3A.R882C.008	Entry_3	9mer	7	SCLARQRLL	1398	9294	34875	2754	918	4093	20341	7809	6713	2058
9DNMT3A.R882C.009	Entry_3	9mer	8	CLARQRLLG	39436	29497	33396	36103	33595	39756	28127	31507	32950	37870
					2	0	3	1	2	1	1	1	3	1

## Sheet: HLA-A FLT3
Unique Peptide ID	Protein	Length	Position	Peptide	HLA-A01:01 ANN/Mat Approximation predicted affinity (Kd, nM)/Matscore	HLA-A02:01 ANN/Mat Approx+Direct predicted affinity (Kd, nM)/Matscore	HLA-A02:02 ANN/Mat Approx+Direct predicted affinity (Kd, nM)/Matscore	HLA-A02:03 ANN/Mat Approx+Direct predicted affinity (Kd, nM)/Matscore	HLA-A02:06 ANN/Mat Approx+Direct predicted affinity (Kd, nM)/Matscore	HLA-A02:11 ANN/Mat Approximation predicted affinity (Kd, nM)/Matscore	HLA-A02:12 ANN/Mat Approximation predicted affinity (Kd, nM)/Matscore	HLA-A02:16 ANN/Mat Approximation predicted affinity (Kd, nM)/Matscore	HLA-A02:17 ANN/Mat Approximation predicted affinity (Kd, nM)/Matscore	HLA-A02:19 ANN/Mat Approximation predicted affinity (Kd, nM)/Matscore	HLA-A02:50 ANN/Mat Approximation predicted affinity (Kd, nM)/Matscore	HLA-A03:01 ANN/Mat Approx+Direct predicted affinity (Kd, nM)/Matscore	HLA-A11:01 ANN/Mat Approx+Direct predicted affinity (Kd, nM)/Matscore	HLA-A23:01 ANN/Mat Approximation predicted affinity (Kd, nM)/Matscore	HLA-A24:02 ANN/Mat Approximation predicted affinity (Kd, nM)/Matscore	HLA-A24:03 ANN/Mat Approximation predicted affinity (Kd, nM)/Matscore	HLA-A25:01 ANN/Mat Approximation predicted affinity (Kd, nM)/Matscore	HLA-A26:01 ANN/Mat Approximation predicted affinity (Kd, nM)/Matscore	HLA-A26:02 ANN/Mat Approximation predicted affinity (Kd, nM)/Matscore	HLA-A26:03 ANN/Mat Approximation predicted affinity (Kd, nM)/Matscore	HLA-A29:02 ANN/Mat Approx+Direct predicted affinity (Kd, nM)/Matscore	HLA-A30:01 ANN/Mat Approximation predicted affinity (Kd, nM)/Matscore	HLA-A30:02 ANN/Mat Approx+Direct predicted affinity (Kd, nM)/Matscore	HLA-A31:01 ANN/Mat Approximation predicted affinity (Kd, nM)/Matscore	HLA-A32:01 ANN/Mat Approximation predicted affinity (Kd, nM)/Matscore	HLA-A32:07 ANN/Mat Approximation predicted affinity (Kd, nM)/Matscore	HLA-A32:15 ANN/Mat Approximation predicted affinity (Kd, nM)/Matscore	HLA-A33:01 ANN/Mat Approximation predicted affinity (Kd, nM)/Matscore	HLA-A66:01 ANN/Mat Approximation predicted affinity (Kd, nM)/Matscore	HLA-A68:01 ANN/Mat Approximation predicted affinity (Kd, nM)/Matscore	HLA-A68:02 ANN/Mat Approximation predicted affinity (Kd, nM)/Matscore	HLA-A68:23 ANN/Mat Approximation predicted affinity (Kd, nM)/Matscore	HLA-A69:01 ANN/Mat Approximation predicted affinity (Kd, nM)/Matscore	HLA-A80:01
11FLT3.D835WT.001	Entry_1	11mer	0	VKICDFGLARD	22611	29317	32774	25299	20629	32986	25203	27112	41949	25637	32829	26960	27141	32263	41695	22396	25598	27837	28241	24044	37093	21616	27986	25442	41476	33935	35300	40194	22311	38631	29101	25631	26623	25837
11FLT3.D835WT.002	Entry_1	11mer	1	KICDFGLARDI	21114	2413	11107	8314	8711	539	6269	11084	4944	19741	2207	22224	18847	26595	21721	19546	21846	27167	23722	17809	20633	3165	22050	20464	650	5448	19528	42384	15960	37645	24988	9742	14910	15217
11FLT3.D835WT.003	Entry_1	11mer	2	ICDFGLARDIM	20091	21914	15836	13312	18728	14222	21736	21280	37893	18958	28311	23727	27201	30832	34238	21703	24626	25956	15877	23246	28122	19367	22949	28521	34078	35035	31969	42040	20675	39324	28106	23301	14477	23533
11FLT3.D835WT.004	Entry_1	11mer	3	CDFGLARDIMS	21373	30418	34026	29405	30991	31829	25037	23551	41738	23664	32616	20372	25419	35701	43103	22360	25234	27047	31137	28653	29788	21946	29002	26782	39002	33950	33121	34206	24056	30714	19359	18312	24879	24082
11FLT3.D835WT.005	Entry_1	11mer	4	DFGLARDIMSD	22545	33713	35488	30541	41600	34474	27062	27068	42091	26741	32854	29642	30203	33721	37318	22294	25078	26618	30773	28611	36118	20367	35136	29663	40778	34500	37783	17020	24237	36440	31223	29105	27706	25996
11FLT3.D835WT.006	Entry_1	11mer	5	FGLARDIMSDS	21569	21790	26631	23498	18239	28611	24816	22622	40330	22874	31858	27861	28747	33883	42552	21926	25040	26428	30806	28455	29062	20071	28070	25706	41039	33305	33439	38676	25297	35870	22302	29816	23106	24995
11FLT3.D835WT.007	Entry_1	11mer	6	GLARDIMSDSN	22448	25636	11945	14675	21165	12640	13363	14968	35079	22556	6663	22769	27379	34444	40429	21799	24644	25717	26177	27783	32960	19293	24506	24352	29826	33978	36281	40624	19557	31723	28283	16920	28709	23919
11FLT3.D835WT.008	Entry_1	11mer	7	LARDIMSDSNY	15596	29659	30775	26368	29489	31013	24282	23424	38258	25579	31076	17198	23424	31762	42391	22442	13846	2017	4803	17643	478	3346	1205	13647	34919	4729	4544	18495	11028	5294	25640	5565	23479	11937
11FLT3.D835WT.009	Entry_1	11mer	8	ARDIMSDSNYV	18808	15129	11017	11788	9493	5099	12979	4420	26702	17112	3716	27904	28812	34331	39897	21564	23191	24403	29523	29593	31361	17563	20741	29395	37241	35403	37228	43299	21391	40952	22670	29379	19417	22257
11FLT3.D835WT.010	Entry_1	11mer	9	RDIMSDSNYVV	20044	14211	14139	11415	8883	11857	13058	15888	31333	19645	23132	21932	26315	22063	27581	19321	23463	23898	24809	26887	32019	11689	10315	18272	20125	8346	25204	40370	7965	35947	11940	7139	20260	23144
11FLT3.D835WT.011	Entry_1	11mer	10	DIMSDSNYVVR	22038	26062	30266	23509	24619	30082	24536	25187	38822	23296	31404	12389	6190	29718	26189	23500	19940	15954	9632	4886	31381	17835	23143	2063	24589	18508	24983	44	6044	19	16974	150	15395	25939
10FLT3.D835WT.001	Entry_1	10mer	0	KICDFGLARD	30186	21226	20094	13968	18968	19490	23764	25710	34270	25819	27677	22146	23644	40353	41140	23050	23676	31797	29242	24125	32945	16402	20806	6668	22405	26696	30990	32961	19718	34932	31425	17696	24695	22418
10FLT3.D835WT.002	Entry_1	10mer	1	ICDFGLARDI	26630	20326	22102	22706	23651	7382	18680	17715	30130	17544	25326	29056	30382	32448	32436	21313	25122	33862	28560	27734	28750	20853	22003	31969	27202	34102	31989	43647	22490	40333	28786	26533	14063	22102
10FLT3.D835WT.003	Entry_1	10mer	2	CDFGLARDIM	28813	30191	24962	26119	26024	31570	24965	23344	37561	24729	32174	29867	29536	36268	36810	19491	24259	28670	25143	23156	26475	18436	22004	25942	33274	23457	22190	33903	16903	34937	16434	7836	23915	22603
10FLT3.D835WT.004	Entry_1	10mer	3	DFGLARDIMS	30086	34897	36079	33614	38813	34112	26776	25804	38336	26671	32675	32461	30162	38756	39219	23947	25416	30338	30169	27247	25682	19266	30240	27024	38091	35627	37994	14514	24035	33468	34653	27865	26184	26014
10FLT3.D835WT.005	Entry_1	10mer	4	FGLARDIMSD	30386	27618	29010	28004	22449	29587	25675	24406	34940	24714	32195	29396	29273	39766	41974	20314	25041	32565	31083	28314	35713	25271	32015	29099	36069	27458	30982	33619	24052	38422	32693	29706	23996	26098
10FLT3.D835WT.006	Entry_1	10mer	5	GLARDIMSDS	28731	13068	3701	1399	15458	10481	8951	9560	25456	20626	2876	25187	27155	39512	42007	21769	24809	28492	24417	28237	27923	18694	18497	27148	34747	34963	36630	40993	19475	33762	26960	17616	27608	22107
10FLT3.D835WT.007	Entry_1	10mer	6	LARDIMSDSN	29532	33921	28829	27205	32679	30958	24892	24354	39328	25593	31824	29427	28719	41205	43112	23666	24167	30151	31025	29305	34987	16467	25383	22366	37113	32663	32786	29789	23024	28370	31466	23643	25759	25434
10FLT3.D835WT.008	Entry_1	10mer	7	ARDIMSDSNY	8152	33178	36339	32777	34477	31806	24738	23242	16479	25589	32532	24339	21508	37956	41906	22927	25215	27386	19877	26600	3313	17858	1041	29195	34544	24097	25691	41379	21578	30081	37281	26641	26663	11868
10FLT3.D835WT.009	Entry_1	10mer	8	RDIMSDSNYV	28126	11836	6282	6368	2466	12699	12591	12362	17924	20196	18148	27469	28011	29510	34774	19424	22960	29690	24290	26241	29821	16392	11620	21787	30045	16480	26772	39452	7816	35505	6344	4491	18073	23253
10FLT3.D835WT.010	Entry_1	10mer	9	DIMSDSNYVV	22818	567	321	778	608	442	616	447	1730	17	56	26485	25804	25674	24732	21558	18000	9965	2075	12716	21609	11103	11376	19409	17852	4975	9697	15026	9202	13126	67	480	10	24333
9FLT3.D835WT.001	Entry_1	9mer	0	ICDFGLARD	22213	26600	31993	26954	35404	29716	26051	27029	41866	24982	32455	26211	23889	34837	41689	23070	26147	29823	31345	29468	33591	21699	19113	28553	38179	36279	37847	41550	25279	39658	31186	33159	25384	25727
9FLT3.D835WT.002	Entry_1	9mer	1	CDFGLARDI	21518	26193	31346	17672	27638	28498	24208	22548	39075	25286	31678	23487	23584	28168	32114	18801	24642	26647	31201	28241	23965	20614	23341	31573	29345	20280	23599	38768	19304	37772	20583	12451	25724	21400
9FLT3.D835WT.003	Entry_1	9mer	2	DFGLARDIM	21843	30654	34066	27395	37397	33735	26084	24994	40992	25961	32130	26586	23984	28458	23024	19477	24099	20398	22004	22405	22656	20513	25913	27813	41225	33986	34925	24540	19871	35791	29877	21048	23364	25232
9FLT3.D835WT.004	Entry_1	9mer	3	FGLARDIMS	21984	21374	26398	24387	10583	26798	25235	22160	39206	22813	31433	22621	22547	34631	41948	21359	25647	26798	30204	26776	23916	18750	26395	24967	40129	31804	32613	38717	24237	36555	23307	28678	21163	26053
9FLT3.D835WT.005	Entry_1	9mer	4	GLARDIMSD	22665	21845	6167	4400	12646	15694	12290	15445	32939	23423	5653	20063	20503	33678	40132	20342	24732	25424	27152	27818	28265	17695	18730	24844	30653	33446	35749	39877	17974	34381	28259	16267	28682	24006
9FLT3.D835WT.006	Entry_1	9mer	5	LARDIMSDS	21382	26435	22240	10790	26494	31055	24253	23628	40554	25117	31146	25048	22558	34837	44005	23621	24710	20891	30837	29465	25158	7665	17653	19868	41517	34311	33323	27166	22381	25728	21949	23855	24482	24514
9FLT3.D835WT.007	Entry_1	9mer	6	ARDIMSDSN	21659	28952	36660	28340	36844	31904	24871	24018	42038	25409	32750	27011	23262	36952	43908	23808	24892	27391	31475	30525	36158	21926	23718	32124	39065	36260	39299	43795	27556	40651	32589	34226	27679	24488
9FLT3.D835WT.008	Entry_1	9mer	7	RDIMSDSNY	18995	26325	38144	24698	25104	33267	25074	23520	41376	25368	32799	18040	17871	29030	39981	21596	22640	20680	9054	16881	6818	14093	608	22385	30263	1119	8236	39986	7858	21979	29588	2468	26527	8472
9FLT3.D835WT.009	Entry_1	9mer	8	DIMSDSNYV	20845	1662	290	860	556	450	425	73	842	12	19	23786	19745	29942	26552	21851	15377	6995	1048	11224	17870	15256	4526	22570	23974	11924	11873	12406	8995	8810	10	203	4	24582
					0	0	2	0	0	2	1	2	0	2	2	0	0	0	0	0	0	0	0	0	1	0	0	0	0	0	0	1	0	1	2	3	2	0
11FLT3.D835Y.001	Entry_2	11mer	0	VKICDFGLARY	19523	23744	29491	19177	8941	31132	23839	25038	40241	24364	32487	23891	25158	21330	35421	20290	20515	12574	383	8008	4062	18134	1751	20026	33941	6301	7968	35788	8423	25788	28560	5403	23965	4751
11FLT3.D835Y.002	Entry_2	11mer	1	KICDFGLARYI	20771	730	2782	2370	2708	12	1237	1949	274	7802	136	18520	11749	25087	17879	16107	20869	25094	20961	15772	16106	540	17386	9050	323	4411	14638	39231	12542	33545	15457	4414	6838	14637
11FLT3.D835Y.003	Entry_2	11mer	2	ICDFGLARYIM	19381	18079	15417	13930	13577	10240	19107	20107	36035	16502	27637	22327	24293	25410	28021	21228	24559	26339	15497	22489	22860	17202	17918	24268	24280	33789	28120	39417	18994	38608	24476	20942	11461	23057
11FLT3.D835Y.004	Entry_2	11mer	3	CDFGLARYIMS	21519	29308	31523	28414	28558	30167	24920	23822	41450	23822	32576	15328	21302	34165	41002	21861	25301	26204	30877	28472	27902	20476	28493	23350	38713	32848	32228	29864	23025	28045	16890	17083	23481	23950
11FLT3.D835Y.005	Entry_2	11mer	4	DFGLARYIMSD	22404	32421	34906	30601	41241	34293	27066	27175	41863	26651	32835	29567	30138	31517	34337	21955	24774	26570	30446	28478	34791	19203	34358	26638	39898	32981	37123	9549	24099	35070	30460	28141	27140	25887
11FLT3.D835Y.006	Entry_2	11mer	5	FGLARYIMSDS	21728	21593	26136	24817	18845	27266	24992	23434	40232	23471	31912	26684	28014	31564	40045	21498	25177	26304	30601	28307	27755	18113	26829	23125	40696	32309	32549	36754	24555	35096	21074	29335	22477	24859
11FLT3.D835Y.007	Entry_2	11mer	6	GLARYIMSDSN	22326	24162	7254	12072	18762	6362	12783	14386	31032	23074	7623	20076	24748	33126	38841	21410	24415	25558	25636	27567	31290	17568	24179	19638	27768	31819	35614	37559	21015	29544	26895	16847	28008	23518
11FLT3.D835Y.008	Entry_2	11mer	7	LARYIMSDSNY	16674	30330	31862	25599	31709	33114	25067	24177	39934	26216	31938	15979	21886	30056	41816	21773	16380	4165	3649	16843	340	1976	646	11449	30709	5430	3318	15859	11151	3577	23960	3862	23854	9706
11FLT3.D835Y.009	Entry_2	11mer	8	ARYIMSDSNYV	20911	10202	5195	7024	7853	2960	11382	2601	22325	18293	1506	25535	26868	28554	34992	19895	23286	24343	26873	28364	27438	9538	16352	22262	31235	26881	29104	37599	13797	36913	10858	6314	17798	23028
11FLT3.D835Y.010	Entry_2	11mer	9	RYIMSDSNYVV	21218	6841	5919	6592	6180	3215	3454	7010	12012	11264	2519	21100	26149	360	523	214	21899	26006	20787	24623	24270	863	5101	1424	9393	109	8618	30038	4990	29092	5182	881	17574	22809
11FLT3.D835Y.011	Entry_2	11mer	10	YIMSDSNYVVR	20989	14136	11543	14972	6858	12761	17085	20399	21926	17192	16930	8186	1746	14147	12625	12484	18813	18349	13657	2644	17114	10279	16994	153	21278	7382	7404	238	1073	13	12726	30	13963	24121
10FLT3.D835Y.001	Entry_2	10mer	0	KICDFGLARY	5340	10841	12372	9058	8666	6041	19720	21447	9655	22832	12513	316	563	34318	35556	21435	3579	8826	2081	8723	345	7135	138	1931	3904	490	4233	28179	7496	11634	29766	2124	22126	83
10FLT3.D835Y.002	Entry_2	10mer	1	ICDFGLARYI	22771	10245	8735	14406	12535	929	11747	9709	21294	10181	16672	25419	29929	29174	28195	20127	24620	32552	27158	27333	22353	17752	17859	27402	23640	33389	30152	39334	19578	38666	19442	21933	5479	22343
10FLT3.D835Y.003	Entry_2	10mer	2	CDFGLARYIM	27985	22927	18431	23336	20530	28497	23670	22721	29781	23012	31825	27260	28845	24245	26286	17821	23859	26929	23466	21972	14016	12830	16073	15413	25929	16693	12386	23119	14525	31978	11785	4387	20275	21996
10FLT3.D835Y.004	Entry_2	10mer	3	DFGLARYIMS	29672	33909	35719	32525	38340	33484	26690	26136	37336	26455	32636	29910	29599	36522	35498	22813	25272	27928	29201	27002	23222	16514	28701	20544	36796	34914	37351	7053	22890	31210	32068	27422	24906	25871
10FLT3.D835Y.005	Entry_2	10mer	4	FGLARYIMSD	30431	24569	24665	25140	19591	27209	25816	25534	32074	25221	32140	27349	28669	37295	40067	19465	25082	31655	30539	28106	34008	22065	31556	23472	34157	23448	29824	26153	23768	37387	30357	29331	23119	26005
10FLT3.D835Y.006	Entry_2	10mer	5	GLARYIMSDS	28488	9814	2207	858	12934	7587	9690	10843	22245	22611	4464	19746	25380	38104	41070	21460	24845	28387	24003	28068	24733	13409	16544	22004	30449	33363	35936	38357	21214	31630	23130	17223	27185	21588
10FLT3.D835Y.007	Entry_2	10mer	6	LARYIMSDSN	30247	34056	30566	27005	34587	32881	25682	25724	39461	26254	32301	26633	28506	40879	42763	23402	24807	31602	31363	29253	34698	14075	23716	20287	35865	32796	31303	27779	23224	26051	29545	21794	26316	25579
10FLT3.D835Y.008	Entry_2	10mer	7	ARYIMSDSNY	17769	32072	33529	27855	31594	31557	24742	23466	14140	25271	32513	12089	15916	31250	38809	22080	24493	21333	18568	22454	1544	11483	299	17989	29224	5291	10444	32912	13924	17188	33744	3599	26191	10688
10FLT3.D835Y.009	Entry_2	10mer	8	RYIMSDSNYV	22629	5602	2082	2775	960	3444	3075	2987	3702	11816	601	26610	26828	873	696	69	20600	27490	20518	23817	10753	2890	2750	3375	24599	571	9071	25628	4513	28769	3983	388	15830	22841
10FLT3.D835Y.010	Entry_2	10mer	9	YIMSDSNYVV	16570	4	6	7	7	2	4	4	104	2	2	21547	19013	9051	9388	9473	17104	12580	3835	9136	8250	9820	6370	12857	11639	605	1108	20674	3574	9965	35	66	9	19085
9FLT3.D835Y.001	Entry_2	9mer	0	ICDFGLARY	543	23814	31040	25881	27043	22113	24847	24124	39278	22359	31186	19374	21800	30201	37594	21848	23321	23808	10493	23625	1135	20049	252	24101	26519	21108	15969	37409	13204	29761	31144	17503	21164	4182
9FLT3.D835Y.002	Entry_2	9mer	1	CDFGLARYI	21432	21155	14472	13497	14189	16663	22836	20406	29785	23315	30569	22268	22723	26589	27662	12833	24308	24286	29881	27677	19018	17629	19843	27386	25752	20863	20196	31778	15479	33773	8265	5899	18561	21797
9FLT3.D835Y.003	Entry_2	9mer	2	DFGLARYIM	21354	28218	31828	27342	35999	32667	25521	23949	39670	24702	31936	26301	23526	16677	9360	17173	23567	19156	19496	20837	10478	17777	20176	21241	38526	31352	31360	8764	17262	32748	25971	16391	19369	24974
9FLT3.D835Y.004	Entry_2	9mer	3	FGLARYIMS	22296	17202	18976	22319	7561	19165	25050	23074	38359	23842	31081	21594	21529	30067	36431	20326	25659	26152	29172	26338	20578	14561	25717	19869	39778	29453	31211	34846	22189	35453	21156	28091	18169	25741
9FLT3.D835Y.005	Entry_2	9mer	4	GLARYIMSD	22524	16357	1452	1770	8563	9072	11242	14582	26702	24107	7292	16774	17685	31215	37833	19551	24489	25171	26394	27770	26551	14937	18581	18475	26879	30048	34813	35276	20196	31941	26445	16495	27595	23462
9FLT3.D835Y.006	Entry_2	9mer	5	LARYIMSDS	21486	26177	24157	9867	30435	33308	24936	24855	41257	26317	32056	24021	22510	33952	43611	23317	25291	23390	31209	29501	26116	5888	13951	17692	40057	34408	32037	24535	22965	23339	19533	22062	25185	24608
9FLT3.D835Y.007	Entry_2	9mer	6	ARYIMSDSN	21959	29716	32346	25515	33277	31678	24944	24489	42061	25185	32731	26003	22742	35362	43179	23408	24642	27906	30580	29825	34773	19386	20982	27116	35226	32794	36439	40018	24272	36128	30069	20266	27258	24814
9FLT3.D835Y.008	Entry_2	9mer	7	RYIMSDSNY	19745	26190	35824	25205	25596	32288	24922	23597	39473	25654	32278	15555	10778	2409	6168	1718	13039	19994	5876	12712	684	2977	49	4121	23341	34	1673	30506	4919	9938	28138	178	26266	4021
9FLT3.D835Y.009	Entry_2	9mer	8	YIMSDSNYV	16306	3	2	2	3	2	3	3	28	2	2	18949	9712	13660	11439	6620	14110	6881	2393	7552	3938	7045	1593	15535	17091	3199	1788	18642	2927	6310	8	30	4	19645
					0	2	2	2	2	3	2	2	3	2	3	1	0	1	0	2	0	0	1	0	2	0	4	1	1	3	0	1	0	1	2	5	2	1
11FLT3.D835E.001	Entry_3	11mer	0	VKICDFGLARE	22039	28556	31110	23703	15947	32497	25191	26593	41626	25506	32757	26226	26880	29712	40786	22446	24767	25453	23179	22333	33751	21718	23464	22585	40917	31840	32062	37661	18244	35030	29178	20265	25873	24741
11FLT3.D835E.002	Entry_3	11mer	1	KICDFGLAREI	21168	1142	5064	5375	3421	39	1852	4203	482	13696	199	21488	15649	25363	20564	16466	21217	26148	21783	17253	18520	1748	21989	17273	256	4967	16865	42207	13107	36322	19035	7297	9735	15380
11FLT3.D835E.003	Entry_3	11mer	2	ICDFGLAREIM	19951	21984	17091	14073	16557	12935	21981	21577	37057	18661	27951	25106	27783	29329	32165	21607	24726	26261	15916	22852	27155	19697	23993	27677	33121	34757	31677	41577	19744	39111	27253	23014	14534	23554
11FLT3.D835E.004	Entry_3	11mer	3	CDFGLAREIMS	21605	30257	32753	29208	31719	31249	25093	23710	41703	24025	32609	19447	23605	35732	43131	22164	25429	27266	31872	29341	30136	21879	29843	26614	39146	33975	33643	34127	24098	29942	19791	19658	24730	24085
11FLT3.D835E.005	Entry_3	11mer	4	DFGLAREIMSD	22564	33917	35249	30559	41752	34572	27412	27359	42059	27040	32857	29894	30240	32901	36329	22097	25142	26929	30695	28633	36324	20253	35806	29412	40945	34259	37430	16589	24224	36131	31351	29038	28069	26049
11FLT3.D835E.006	Entry_3	11mer	5	FGLAREIMSDS	21826	22850	26312	23339	19629	28065	24850	22962	40456	23242	31938	27688	28826	33800	42384	21712	25223	26727	31268	29216	30025	20089	28491	25857	41034	33152	34027	38692	25622	36064	23566	30696	23229	24969
11FLT3.D835E.007	Entry_3	11mer	6	GLAREIMSDSN	22483	26178	10335	15285	22706	13222	15320	16820	34876	23452	7090	22707	26884	33988	40278	21526	24592	25864	25792	27878	33799	18573	26126	24626	31271	33517	35290	40983	20022	31502	28731	17121	29368	23893
11FLT3.D835E.008	Entry_3	11mer	7	LAREIMSDSNY	15543	28491	30115	26260	27116	30921	24284	23615	38524	25360	31577	17245	24013	31662	41706	21693	13945	1889	2506	14288	615	3238	1296	14010	32312	3702	4599	17874	11288	6834	25989	5470	22785	9974
11FLT3.D835E.009	Entry_3	11mer	8	AREIMSDSNYV	20437	18843	12356	14492	16999	19637	18980	18666	29190	23491	11389	28286	29302	33282	39494	21486	23403	24794	29723	29551	31772	16214	21647	28249	37726	34521	36364	43307	20672	40520	22912	29261	25877	23484
11FLT3.D835E.010	Entry_3	11mer	9	REIMSDSNYVV	20322	11748	12063	8793	5271	7081	5813	12112	25874	14589	15653	20649	26356	19412	25119	18708	22845	23974	21795	25892	31373	12035	8738	17953	16135	4633	23049	40724	6884	35365	15035	5694	21865	22850
11FLT3.D835E.011	Entry_3	11mer	10	EIMSDSNYVVR	22076	23919	26418	21921	19827	29313	24763	25394	36914	22564	31115	9872	4108	27009	26447	22060	15566	12844	6642	2417	31051	17707	22547	1184	25266	16313	17448	64	1248	11	7330	37	11675	25714
10FLT3.D835E.001	Entry_3	10mer	0	KICDFGLARE	29597	18622	17220	13538	13108	15644	22814	24696	31488	25361	23492	18664	18796	39359	40270	23206	21652	30413	24045	22004	26543	16312	16275	3864	18527	19776	25717	29066	15971	30360	31733	12423	23782	18403
10FLT3.D835E.002	Entry_3	10mer	1	ICDFGLAREI	25257	15608	14916	19158	16229	2586	13178	12905	25617	14573	19825	28137	30271	31470	31405	20138	24899	33265	27602	27584	28023	21100	22122	31006	22992	33759	31149	42777	20109	39831	23594	25142	8024	22342
10FLT3.D835E.003	Entry_3	10mer	2	CDFGLAREIM	29061	29125	23367	25575	25866	30597	24928	23315	36705	24525	32005	29597	29471	34197	34891	19185	24398	28919	24121	22434	24584	17846	23252	23488	30748	20915	21146	30772	15169	34002	17196	6745	23293	22611
10FLT3.D835E.004	Entry_3	10mer	3	DFGLAREIMS	30290	35067	36130	33772	39477	33938	26974	26222	38900	26935	32674	32164	30150	38494	38702	23729	25675	30884	31336	28219	26214	20088	30756	26500	37878	35555	38274	14084	23912	33516	34048	29149	26458	26013
10FLT3.D835E.005	Entry_3	10mer	4	FGLAREIMSD	30673	28028	28123	27404	23900	29425	26203	25265	35468	25521	32235	29169	29207	39391	42016	19958	25219	32835	31546	29191	37160	24570	33203	28484	36564	26527	30886	31854	24570	38412	33728	30543	24760	26186
10FLT3.D835E.006	Entry_3	10mer	5	GLAREIMSDS	29276	13366	3461	1498	16652	11004	10713	11638	23944	22202	3677	24544	27140	39349	41966	21456	24853	28348	23911	28121	29310	19694	20468	27176	35159	34539	35968	41278	19966	34034	28301	17724	28298	21841
10FLT3.D835E.007	Entry_3	10mer	6	LAREIMSDSN	30125	33976	29598	27735	32293	30631	24911	24837	39291	25561	32117	29935	29001	41177	42836	22989	24423	30135	30166	28557	36302	16633	26363	23644	36465	30988	33132	29978	23068	30190	31827	23519	25443	25286
10FLT3.D835E.008	Entry_3	10mer	7	AREIMSDSNY	12699	34774	37055	34026	36728	33915	25973	23938	16596	26315	32673	26632	23210	37989	42053	22831	25134	27262	20198	26332	3890	19352	1066	29964	34889	20986	23373	41572	20949	30471	37755	26363	27460	16040
10FLT3.D835E.009	Entry_3	10mer	8	REIMSDSNYV	28047	9181	4417	3654	947	7670	5777	7628	13917	15339	9049	27547	28318	27287	33035	18396	22362	29916	21513	25107	29444	17008	9669	20725	29497	12030	24703	39853	6744	35309	7257	3344	20082	22896
10FLT3.D835E.010	Entry_3	10mer	9	EIMSDSNYVV	20248	227	107	395	179	134	185	135	939	8	28	25482	24739	23352	22759	19585	13507	4596	1070	9891	22091	8127	11347	19398	14436	2754	3550	18526	3941	8645	14	96	4	23778
9FLT3.D835E.001	Entry_3	9mer	0	ICDFGLARE	21466	26459	30245	26585	30295	27980	25792	26241	41451	24513	32195	26077	23612	33093	40511	23144	25537	28258	29643	28774	28175	21173	14242	26353	36117	35686	36006	39178	22733	36618	31206	30505	24103	24427
9FLT3.D835E.002	Entry_3	9mer	1	CDFGLAREI	21657	23044	18719	15724	18352	22056	23001	21442	33206	24887	31013	23495	23379	26893	31239	15106	24466	25146	30291	28082	24268	19796	24148	30028	23722	22114	21659	38696	16084	36411	11014	9816	21489	21565
9FLT3.D835E.003	Entry_3	9mer	2	DFGLAREIM	21753	31074	33976	27833	37156	33501	26303	25082	40464	26011	32017	26511	24087	25521	16835	19514	24310	20979	20315	20712	19477	20968	27172	26284	41117	33271	34767	19943	17845	34599	28867	19858	22960	25224
9FLT3.D835E.004	Entry_3	9mer	3	FGLAREIMS	22397	21650	25707	24226	14219	25101	25263	22851	39402	23930	31292	22185	22481	34549	41869	21045	25951	27619	31909	28745	28189	18436	28203	25390	40587	31508	33885	38714	24883	36251	26390	30734	21747	26092
9FLT3.D835E.005	Entry_3	9mer	4	GLAREIMSD	22714	23853	4303	4715	15029	16901	14895	18232	32513	24520	6199	20625	20096	32751	39913	19829	24698	25716	26405	28051	30144	16307	22212	25270	32648	32641	34042	40406	18692	34076	28946	16492	29686	23972
9FLT3.D835E.006	Entry_3	9mer	5	LAREIMSDS	21595	26129	23742	11232	25713	30886	24223	23983	40602	25114	31641	24688	22565	34683	43384	22882	24937	20609	30024	28808	29130	8016	18521	19813	40764	33477	33773	26743	22776	27859	22010	23762	24035	24106
9FLT3.D835E.007	Entry_3	9mer	6	AREIMSDSN	21965	30216	37368	29436	39088	33825	26557	24871	42022	26385	32810	27220	23483	36672	43730	23767	25037	27828	31710	30500	37461	21885	25531	31350	39729	36028	39025	43855	27244	40236	32813	34392	28244	25357
9FLT3.D835E.008	Entry_3	9mer	7	REIMSDSNY	19439	26071	38215	24787	21229	33072	24591	23590	41137	25258	32706	17393	18797	27633	39635	21388	21426	21251	6498	15925	6458	14761	331	22916	28865	621	6470	40687	6930	20099	31093	1744	27144	6357
9FLT3.D835E.009	Entry_3	9mer	8	EIMSDSNYV	20603	341	46	245	99	120	121	23	324	6	12	22425	17899	26876	26626	19536	9778	2766	436	7375	19092	15101	4787	22096	20730	8353	5372	15243	3347	4532	4	46	2	24090
					0	2	2	2	2	3	2	2	2	2	3	0	0	0	0	0	0	0	1	0	0	0	1	0	1	0	0	1	0	1	2	3	2	0
11FLT3.D835H.001	Entry_4	11mer	0	VKICDFGLARH	21462	27884	32095	24383	14306	32996	24803	25952	41577	25038	32799	23992	24633	31938	40761	22590	24342	21523	12065	15602	28325	21788	18825	19999	40356	29420	27450	37963	15680	33589	29544	16513	25884	23073
11FLT3.D835H.002	Entry_4	11mer	1	KICDFGLARHI	21185	1719	6305	5035	3693	38	2331	5072	605	15055	336	21391	18330	24147	19781	19096	21388	26250	23507	13329	20587	953	21352	13876	323	3054	13842	40451	11687	36055	19553	4875	9301	14996
11FLT3.D835H.003	Entry_4	11mer	2	ICDFGLARHIM	19256	21053	18031	15767	17661	10524	19502	20491	36531	17447	24754	24939	27585	26948	29116	21436	24184	25706	14573	22578	23986	17293	18146	26354	30669	33626	26275	40782	17892	38724	26074	19643	11062	22452
11FLT3.D835H.004	Entry_4	11mer	3	CDFGLARHIMS	21425	30090	33417	28720	31251	30209	25253	23773	41514	23876	32602	18164	23121	35082	42231	22348	25371	26962	31170	28811	26728	20949	29357	24015	38188	33983	33039	30049	23674	29672	19282	18145	24010	23764
11FLT3.D835H.005	Entry_4	11mer	4	DFGLARHIMSD	22386	33372	35379	30659	41325	34383	27233	27272	41997	26863	32836	29734	30422	32342	34720	22046	24574	26572	30000	28683	35456	18422	34332	27828	40436	33350	37046	11062	23632	35271	30871	27313	27204	26066
11FLT3.D835H.006	Entry_4	11mer	5	FGLARHIMSDS	21599	22145	28029	24769	20247	27043	25153	23279	40138	23355	31937	26562	27888	32840	41227	21718	25235	26832	30886	28899	27740	18788	27675	23409	40407	33470	33261	36758	25311	35986	22634	30083	23069	24631
11FLT3.D835H.007	Entry_4	11mer	6	GLARHIMSDSN	22305	25454	9168	10293	17314	10662	14911	17291	33808	23418	7715	19029	26077	33920	38649	21542	24201	25187	23648	27787	31905	15659	25245	19718	27228	32713	36948	37770	20628	30186	27857	15505	28326	24349
11FLT3.D835H.008	Entry_4	11mer	7	LARHIMSDSNY	15992	31210	34148	27044	30576	33019	24844	24009	39621	26315	31866	13528	22498	31642	42055	21552	15581	5745	5899	17767	608	2363	1271	13216	32633	2492	2514	20137	10582	7620	25556	4446	24540	8341
11FLT3.D835H.009	Entry_4	11mer	8	ARHIMSDSNYV	20852	14359	9794	10337	15448	11180	15299	13758	28195	21920	7429	27304	28605	32850	37407	19776	22980	22935	27351	28743	31124	4280	18274	24804	34971	30893	33547	42176	21272	39767	12602	24723	24307	22392
11FLT3.D835H.010	Entry_4	11mer	9	RHIMSDSNYVV	20453	11094	11328	9189	11212	12712	10017	15089	27740	18201	21362	21142	27085	10259	12428	15761	23265	24162	25515	26925	29501	7969	9095	14445	22439	4128	26581	39797	7536	36538	15644	10051	24219	23070
11FLT3.D835H.011	Entry_4	11mer	10	HIMSDSNYVVR	21768	19691	20733	21292	15905	26106	22494	24591	33431	22547	29100	3380	1140	20671	21318	17544	19877	18716	12901	2328	26205	3242	13532	49	16116	7919	11321	235	1928	16	13232	62	14968	24883
10FLT3.D835H.001	Entry_4	10mer	0	KICDFGLARH	27397	20025	20905	16789	18929	17774	22877	24700	30252	25359	26006	2993	4535	39845	39939	23332	18396	26989	14016	14571	16236	14876	10503	1622	15659	13735	19788	25105	13989	24266	32906	8900	24920	10520
10FLT3.D835H.002	Entry_4	10mer	1	ICDFGLARHI	24792	16590	15817	18893	16659	2459	14595	14335	23433	15436	21074	27588	30254	28472	29153	21298	24761	33442	29252	25962	27529	19458	21836	30396	23431	32688	29187	41895	18625	40001	21254	21929	7550	21801
10FLT3.D835H.003	Entry_4	10mer	2	CDFGLARHIM	28587	28278	22597	23222	24345	29502	24252	23016	35899	23961	31435	28413	29217	30021	30099	18638	23685	28143	24011	20865	20418	15825	16004	18672	30888	16825	11837	27700	13337	33483	13464	3806	20808	21508
10FLT3.D835H.004	Entry_4	10mer	3	DFGLARHIMS	29895	34746	36436	32789	39057	33369	26842	26056	38361	26716	32582	30600	29853	37540	36981	23641	25363	30307	30247	27816	24261	19812	29188	21394	36584	35402	37078	7697	22988	32869	32650	27041	25148	25613
10FLT3.D835H.005	Entry_4	10mer	4	FGLARHIMSD	30567	27828	28245	27387	22685	27891	26322	25461	35341	25336	32213	27394	29019	38733	41046	20006	25107	32621	30515	28866	34606	21724	32742	25010	33397	26252	31970	29164	24363	38093	32298	29576	23588	26031
10FLT3.D835H.006	Entry_4	10mer	5	GLARHIMSDS	29378	15335	3769	810	14578	10667	11419	13732	28619	22856	4472	18382	26258	39164	41206	21421	24672	28816	21574	28211	27292	14955	19505	22066	33097	34021	36903	39684	20591	32985	27011	16097	27615	22610
10FLT3.D835H.007	Entry_4	10mer	6	LARHIMSDSN	30193	34317	31541	28719	34919	32649	25423	25316	39016	26183	32286	28512	28888	41163	42957	22948	24777	31905	31406	29297	34911	13670	24660	20228	35634	31219	30325	30265	22546	30844	31475	22402	26801	25363
10FLT3.D835H.008	Entry_4	10mer	7	ARHIMSDSNY	21964	34253	35727	31005	35814	32997	25067	23602	23698	25577	32630	21408	21909	37784	41396	21828	25138	23934	15234	22933	4491	11325	753	23939	32968	10500	16912	39336	21307	26953	35722	20894	26448	11253
10FLT3.D835H.009	Entry_4	10mer	8	RHIMSDSNYV	28930	10496	4975	6442	3020	13216	9971	11403	17548	19100	15344	27950	28486	18752	22060	14318	22856	30320	25712	26386	27159	12701	9264	16680	29963	11703	26588	38299	7313	35937	9365	6653	23166	23115
10FLT3.D835H.010	Entry_4	10mer	9	HIMSDSNYVV	21348	31	22	52	50	25	14	51	369	7	6	18975	19392	18443	19482	14726	17882	12514	3722	9525	17102	4380	5750	9464	8202	635	1604	23550	5357	11549	44	166	11	21380
9FLT3.D835H.001	Entry_4	9mer	0	ICDFGLARH	19556	26512	32108	27955	33876	29033	25557	25767	41338	24248	32351	22069	22828	34482	40417	23299	25252	26086	24528	27234	18915	21474	10036	24169	35208	34991	33468	39433	21609	35956	31396	28042	24652	22620
9FLT3.D835H.002	Entry_4	9mer	1	CDFGLARHI	21695	24451	22357	14286	19570	21911	23702	21947	33986	24985	31187	23483	23453	25304	30282	17086	24252	25575	31247	25879	23858	17927	23281	29613	25404	16998	18684	34935	14572	36547	11365	5975	21209	21041
9FLT3.D835H.003	Entry_4	9mer	2	DFGLARHIM	21415	29943	34502	26975	36857	32582	25524	24309	40162	25414	31200	26426	23761	19407	11671	18032	23090	19422	18405	21185	14358	17433	18254	24502	40767	31025	27992	13948	15119	32439	28059	13940	17648	24672
9FLT3.D835H.004	Entry_4	9mer	3	FGLARHIMS	22078	21458	26224	23088	12377	19079	25582	23018	38215	23659	31217	21427	21783	32498	39177	21067	25828	27091	30398	27774	19254	15805	27197	19945	38775	32576	33002	33729	24366	35879	24264	29573	19656	25434
9FLT3.D835H.005	Entry_4	9mer	4	GLARHIMSD	22466	20726	2815	1247	7409	13764	14207	18605	30894	24514	7169	13276	18694	32725	37294	19890	24283	24661	24273	28041	26883	11677	20717	18804	25789	31235	36795	35410	19569	32521	27652	14335	28104	24650
9FLT3.D835H.006	Entry_4	9mer	5	LARHIMSDS	21324	26864	26888	11357	30537	33115	24763	24495	41194	26353	31966	23302	22727	34529	43687	22781	25310	24190	31372	29491	26041	6794	16042	19440	40801	33325	31280	27867	22125	28952	22332	22799	26061	24329
9FLT3.D835H.007	Entry_4	9mer	6	ARHIMSDSN	21821	30138	35863	26756	37505	33021	25410	24464	41983	25513	32791	26165	22941	36570	43300	23150	24706	27016	30612	29965	36200	17035	22506	29012	37877	34391	38039	43088	27174	39425	30555	32368	27489	24608
9FLT3.D835H.008	Entry_4	9mer	7	RHIMSDSNY	19532	26303	37653	25075	27628	33495	25518	23895	41218	25457	32804	16853	18739	20905	32953	19592	22637	21571	12541	18233	4165	11642	238	19351	30988	495	7958	39712	7639	23675	29856	3917	27064	6421
9FLT3.D835H.009	Entry_4	9mer	8	HIMSDSNYV	19557	18	7	8	15	17	10	10	112	5	5	14792	10086	20073	21120	12891	15478	8166	2223	6450	13393	1015	1320	9816	12061	2894	2574	20843	4728	7121	6	74	5	22011
					0	2	2	2	2	3	2	2	2	2	3	0	0	0	0	0	0	0	0	0	0	0	1	1	1	1	0	1	0	1	2	3	2	0

## Sheet: HLA-B FLT3
Unique Peptide ID	Protein	Length	Position	Peptide	HLA-B07:02 ANN/Mat Approximation predicted affinity (Kd, nM)/Matscore	HLA-B08:01 ANN/Mat Approximation predicted affinity (Kd, nM)/Matscore	HLA-B08:02 ANN/Mat Approximation predicted affinity (Kd, nM)/Matscore	HLA-B08:03 ANN/Mat Approximation predicted affinity (Kd, nM)/Matscore	HLA-B14:02 ANN/Mat Approximation predicted affinity (Kd, nM)/Matscore	HLA-B15:01 ANN/Mat Approximation predicted affinity (Kd, nM)/Matscore	HLA-B15:02 ANN/Mat Approximation predicted affinity (Kd, nM)/Matscore	HLA-B15:03 ANN/Mat Approximation predicted affinity (Kd, nM)/Matscore	HLA-B15:09 ANN/Mat Approximation predicted affinity (Kd, nM)/Matscore	HLA-B15:17 ANN/Mat Approximation predicted affinity (Kd, nM)/Matscore	HLA-B18:01 ANN/Mat Approx+Direct predicted affinity (Kd, nM)/Matscore	HLA-B27:05 ANN/Mat Approx+Direct predicted affinity (Kd, nM)/Matscore	HLA-B27:20 ANN/Mat Approximation predicted affinity (Kd, nM)/Matscore	HLA-B35:01 ANN/Mat Approximation predicted affinity (Kd, nM)/Matscore	HLA-B35:03 ANN/Mat Approximation predicted affinity (Kd, nM)/Matscore	HLA-B38:01 ANN/Mat Approximation predicted affinity (Kd, nM)/Matscore	HLA-B39:01 ANN/Mat Approximation predicted affinity (Kd, nM)/Matscore	HLA-B40:01 ANN/Mat Approximation predicted affinity (Kd, nM)/Matscore	HLA-B40:02 ANN/Mat Approximation predicted affinity (Kd, nM)/Matscore	HLA-B40:13 ANN/Mat Approximation predicted affinity (Kd, nM)/Matscore	HLA-B42:01 ANN/Mat Approximation predicted affinity (Kd, nM)/Matscore	HLA-B44:02 ANN/Mat Approximation predicted affinity (Kd, nM)/Matscore	HLA-B44:03 ANN/Mat Approximation predicted affinity (Kd, nM)/Matscore	HLA-B45:01 ANN/Mat Approximation predicted affinity (Kd, nM)/Matscore	HLA-B46:01 ANN/Mat Approximation predicted affinity (Kd, nM)/Matscore	HLA-B48:01 ANN/Mat Approximation predicted affinity (Kd, nM)/Matscore	HLA-B51:01 ANN/Mat Approximation predicted affinity (Kd, nM)/Matscore	HLA-B53:01 ANN/Mat Approximation predicted affinity (Kd, nM)/Matscore	HLA-B54:01 ANN/Mat Approximation predicted affinity (Kd, nM)/Matscore	HLA-B57:01 ANN/Mat Approx+Direct predicted affinity (Kd, nM)/Matscore	HLA-B58:01 ANN/Mat Approximation predicted affinity (Kd, nM)/Matscore	HLA-B73:01 ANN/Mat Approximation predicted affinity (Kd, nM)/Matscore	HLA-B83:01 ANN/Mat Approximation predicted affinity (Kd, nM)/Matscore
11FLT3.D835WT.001	Entry_1	11mer	0	VKICDFGLARD	24855	22699	25651	31800	25710	19287	35357	16416	20170	25498	32736	22847	40188	39538	44650	35392	21646	25875	42712	35985	37537	24231	41609	43152	25552	27676	23910	38828	38107	31577	23407	30058	35845
11FLT3.D835WT.002	Entry_1	11mer	1	KICDFGLARDI	19411	20694	23140	25428	23823	10423	20382	6261	25775	13325	20096	28527	21148	33400	43510	28360	19884	21071	36250	25306	17599	22685	42036	44312	23248	21376	21575	29756	42960	28155	15728	38124	17411
11FLT3.D835WT.003	Entry_1	11mer	2	ICDFGLARDIM	21781	22012	23539	25425	17309	20025	27934	21694	18138	18151	25033	31004	41509	10160	42977	19251	20252	19916	44275	36698	21392	24065	48049	47398	23836	25296	22294	26056	39254	27310	18226	39207	25289
11FLT3.D835WT.004	Entry_1	11mer	3	CDFGLARDIMS	23976	22502	25884	31540	20559	20160	34616	30546	28582	24203	26734	25688	34490	27490	44790	34302	22181	26916	7084	17339	36052	20616	30418	19285	26673	26616	21712	32262	29321	31557	23798	28529	27508
11FLT3.D835WT.005	Entry_1	11mer	4	DFGLARDIMSD	23653	22983	25988	32233	20349	20317	34907	37569	30333	25958	24984	32762	42639	37503	44845	35671	22615	28341	43680	38418	37856	24149	46012	45732	26788	28533	25676	39974	44173	32163	24140	37437	38282
11FLT3.D835WT.006	Entry_1	11mer	5	FGLARDIMSDS	23361	15989	26356	30476	22201	19871	26455	32885	27369	23689	27102	24647	38988	24181	44184	36051	22051	27625	39389	36692	35480	23655	47484	46313	22604	26083	23061	31043	26671	29088	23140	36905	34972
11FLT3.D835WT.007	Entry_1	11mer	6	GLARDIMSDSN	23083	20953	25504	28655	20416	16451	27709	28777	28989	24879	31443	28493	38296	34738	45020	35310	21982	24558	41345	39975	37654	23437	47325	45368	24235	27722	26171	37357	42566	29702	21883	38554	32743
11FLT3.D835WT.008	Entry_1	11mer	7	LARDIMSDSNY	19495	19165	23626	23057	7621	159	1181	240	27291	24	15586	25194	18204	53	38282	26090	22256	24621	39813	31526	3503	20291	38003	46041	925	23525	10413	5123	32657	6268	10448	37639	6996
11FLT3.D835WT.009	Entry_1	11mer	8	ARDIMSDSNYV	21785	20824	23349	25608	14809	20111	32886	23123	13426	23075	28317	11830	3095	35934	44428	10507	4286	20901	25575	30614	26964	21547	40531	34007	23593	26564	22232	28172	40120	30000	22391	26799	20571
11FLT3.D835WT.010	Entry_1	11mer	9	RDIMSDSNYVV	18642	18132	22713	24095	20866	13179	28124	1116	15438	15443	20476	21663	3674	25696	43567	23210	11885	7731	148	502	23054	17317	24339	11305	23447	15457	19769	25711	31916	26157	20633	26401	15143
11FLT3.D835WT.011	Entry_1	11mer	10	DIMSDSNYVVR	22887	20184	22945	27202	17439	18963	25624	23338	23480	25714	26936	30110	36263	13652	44447	30694	19828	26556	45009	31410	36405	23268	46391	45127	22134	25530	23323	33672	43162	31564	24235	35697	18988
10FLT3.D835WT.001	Entry_1	10mer	0	KICDFGLARD	28352	32774	25315	30922	28589	26063	33640	33351	30525	22838	33739	31717	42223	38838	44377	36102	22272	30666	42037	40441	38782	32111	44491	43417	25266	26722	32017	39878	40681	19552	28600	37337	33819
10FLT3.D835WT.002	Entry_1	10mer	1	ICDFGLARDI	28748	25180	24342	26498	23690	24841	31421	32181	22372	20768	34403	31352	41223	35170	44094	19704	21948	28818	41893	35655	27273	29969	44536	45016	25380	27129	25470	30054	41244	29320	25785	39149	29545
10FLT3.D835WT.003	Entry_1	10mer	2	CDFGLARDIM	22000	19375	24203	27356	13810	21274	25188	3077	20890	20300	16705	25248	12887	17252	43549	24117	15632	20655	3006	776	21692	22001	22556	25749	23821	22079	26349	22456	36012	29312	28844	30329	10449
10FLT3.D835WT.004	Entry_1	10mer	3	DFGLARDIMS	30986	29667	25438	31587	16989	27435	33030	41080	30095	26018	29435	33272	42300	35079	44742	35771	22693	33373	42200	39058	38488	32489	44453	43196	26597	27903	32134	39770	43856	27982	15213	37591	38223
10FLT3.D835WT.005	Entry_1	10mer	4	FGLARDIMSD	29643	20517	26216	30409	20723	24204	30565	22468	24150	23028	33731	29539	39221	32915	44085	35760	20521	32091	40654	31084	38732	32891	45575	44216	25315	24589	29517	30597	31093	27745	28345	36224	32747
10FLT3.D835WT.006	Entry_1	10mer	5	GLARDIMSDS	28418	28084	25551	29737	20945	22467	27126	31657	30316	24901	34445	28649	38734	37504	44980	35674	22504	30824	42057	40312	37443	31579	44871	43343	23701	27965	32578	39601	43263	24049	18049	38312	35583
10FLT3.D835WT.007	Entry_1	10mer	6	LARDIMSDSN	23967	24489	26362	27201	18206	21650	32312	25555	30717	17489	33914	31062	37299	20405	44438	35160	22525	31848	38459	39362	28263	32311	45385	43256	13623	24941	26857	32338	21046	16846	22446	37016	25785
10FLT3.D835WT.008	Entry_1	10mer	7	ARDIMSDSNY	29562	27026	22946	27391	11149	1531	11902	8057	23783	17919	29735	2061	2026	20898	43902	13777	19980	30074	37152	27195	30763	12001	18415	37478	26348	24946	29594	22944	43874	30091	25393	28182	18492
10FLT3.D835WT.009	Entry_1	10mer	8	RDIMSDSNYV	20739	24329	22882	23998	20807	8157	27867	1562	14851	16848	32780	20046	15704	32764	43639	26517	20084	17840	4660	2266	23570	14427	18060	20024	23742	23343	25043	27885	36910	26997	26100	33706	14032
10FLT3.D835WT.010	Entry_1	10mer	9	DIMSDSNYVV	27017	12911	22349	22990	15337	5045	8305	5818	16094	24248	24775	31403	19713	14354	43925	18948	4379	30408	40410	7190	20759	27258	41644	41169	20556	25888	24571	22422	34225	17678	23678	30480	11262
9FLT3.D835WT.001	Entry_1	9mer	0	ICDFGLARD	24455	24690	25854	32176	27838	20197	36557	42066	28492	24728	28269	28174	43165	37914	44910	35235	22573	25365	46089	41594	37883	25151	48508	47517	27141	28698	24851	40058	40558	25159	23136	38659	38707
9FLT3.D835WT.002	Entry_1	9mer	1	CDFGLARDI	23091	21612	24804	28978	22180	20030	29810	14612	24315	22066	21332	22396	15955	32861	44563	25179	20976	19329	743	675	16829	11133	11529	24927	25797	24826	18251	21717	34983	25446	22904	30071	15336
9FLT3.D835WT.003	Entry_1	9mer	2	DFGLARDIM	21828	19323	23414	26605	8976	20164	21290	25996	24067	24794	8879	25247	40527	11709	43333	30526	21763	23848	39851	29015	22279	23006	44605	45520	25643	25357	23038	30953	43064	23627	23354	38101	31087
9FLT3.D835WT.004	Entry_1	9mer	3	FGLARDIMS	23205	16406	25734	29462	18553	19740	27262	28625	25453	23276	26842	18526	36916	17785	43536	35844	21578	27461	39976	33731	36499	23554	47591	45445	26025	25209	22595	28442	23651	24222	23038	36117	33541
9FLT3.D835WT.005	Entry_1	9mer	4	GLARDIMSD	22978	19637	25559	29984	19711	17439	30829	27156	29633	25005	25217	21587	39759	37621	45045	35398	22022	24065	44265	39457	38052	23565	46795	45921	24897	28069	26262	37763	42966	23004	21670	38003	33560
9FLT3.D835WT.006	Entry_1	9mer	5	LARDIMSDS	20933	20756	26451	28440	20023	17959	31675	32391	31620	17847	27115	24997	37592	20023	44448	35602	22840	27178	40625	40020	14457	23262	46869	45659	12531	26592	18710	33743	19240	20107	23358	36984	29251
9FLT3.D835WT.007	Entry_1	9mer	6	ARDIMSDSN	23287	23904	25925	30326	20643	20172	36021	35688	21346	24570	27648	17176	22108	38156	44917	23912	11189	26049	29288	37968	38176	23305	44429	37966	25148	26893	26114	37577	44240	26002	23581	26969	34467
9FLT3.D835WT.008	Entry_1	9mer	7	RDIMSDSNY	21047	23088	22239	26635	18005	1228	3742	132	24110	2934	17598	18621	10622	5115	42655	26090	21652	21218	10280	2104	23560	5222	6907	36410	23350	24073	22943	19594	42658	21086	16605	34893	12637
9FLT3.D835WT.009	Entry_1	9mer	8	DIMSDSNYV	21322	12363	22539	22850	15031	16933	10783	6592	16737	25085	23890	25329	32045	9263	44068	25282	17796	25204	45224	19802	21398	21689	45451	45636	21277	27223	17909	21112	38091	25297	22541	36469	10541
					0	0	0	0	0	1	0	2	0	1	0	0	0	1	0	0	0	0	1	0	0	0	0	0	0	0	0	0	0	0	0	0	0
11FLT3.D835Y.001	Entry_2	11mer	0	VKICDFGLARY	23615	20997	22525	26881	14546	2975	8863	22	21960	12840	15495	14332	18476	12610	41538	27909	21160	23376	40257	18515	26385	18536	15749	42869	18824	24730	22018	22349	37695	13110	18483	33016	12387
11FLT3.D835Y.002	Entry_2	11mer	1	KICDFGLARYI	19509	20040	22638	24667	23537	8010	21154	2076	23866	6522	19264	26637	21391	32256	42821	26896	19755	19879	36353	20228	10631	22499	40650	43953	22323	20984	20653	27519	41594	25368	9704	37820	10088
11FLT3.D835Y.003	Entry_2	11mer	2	ICDFGLARYIM	21061	19507	22940	24458	18271	20086	28136	19014	19159	15770	21004	29447	40358	10140	42386	18860	17158	20139	42927	31393	21207	23676	47841	47102	23207	24866	21939	24720	37951	25152	16447	38084	21554
11FLT3.D835Y.004	Entry_2	11mer	3	CDFGLARYIMS	24214	21433	25549	31262	20501	20123	34978	25184	28444	24363	24400	23965	34722	30052	44670	34798	21916	26059	3647	13758	35779	19887	28376	11421	26283	26040	20742	32753	21628	31450	23797	27985	20263
11FLT3.D835Y.005	Entry_2	11mer	4	DFGLARYIMSD	23432	21286	25694	31873	20362	20313	35108	36665	30398	25722	21749	32726	42238	37758	44787	35460	22496	28166	42581	36890	37762	23915	45370	45031	26540	28393	25435	40103	43726	31897	23917	36410	37822
11FLT3.D835Y.006	Entry_2	11mer	5	FGLARYIMSDS	23679	11522	25973	30249	21725	19866	27795	29488	27398	24020	24634	23200	39058	26661	44033	36218	21791	27452	36820	35460	35673	23523	47377	45303	23742	25366	22484	31968	19387	28881	23012	36149	31755
11FLT3.D835Y.007	Entry_2	11mer	6	GLARYIMSDSN	22908	17810	25234	28044	20576	15706	27805	25721	28733	23970	31137	26589	34823	35723	44965	35102	21735	23953	40801	39424	36943	23321	46884	44837	23750	27346	25981	38049	41945	29490	21223	38510	31096
11FLT3.D835Y.008	Entry_2	11mer	7	LARYIMSDSNY	16853	15664	23050	23689	5002	168	979	117	27418	17	13997	23977	20387	77	40823	27221	22123	24838	39480	32448	6015	21309	40449	46011	4504	23434	11230	6694	30813	5507	7313	35727	8732
11FLT3.D835Y.009	Entry_2	11mer	8	ARYIMSDSNYV	22060	17302	22756	22442	5085	18899	25261	2982	10556	19875	26422	1312	7	33844	44522	16131	3732	20870	4329	13488	17052	20657	36126	25039	23643	22599	18993	26539	29428	29977	22026	5684	7374
11FLT3.D835Y.010	Entry_2	11mer	9	RYIMSDSNYVV	18250	17319	21409	21207	18854	13671	20986	1855	13971	13782	20132	20430	3721	24593	42275	19086	10386	14438	11798	1477	22549	21033	39728	28898	22357	9659	20057	25517	32841	25443	17028	27767	13044
11FLT3.D835Y.011	Entry_2	11mer	10	YIMSDSNYVVR	20536	16222	21538	22611	18727	9424	8973	5149	18134	22425	27446	21799	24228	8355	43199	31051	11409	23205	37340	19684	35110	21903	45334	43770	17474	23275	22674	25304	36516	29088	21498	33073	10317
10FLT3.D835Y.001	Entry_2	10mer	0	KICDFGLARY	25298	30121	21792	26371	20141	174	2217	1236	26891	412	20328	22118	33766	14642	40691	27847	21650	28912	41537	32542	27295	22373	28524	43176	16222	23876	30064	25343	41109	11698	11827	37625	9853
10FLT3.D835Y.002	Entry_2	10mer	1	ICDFGLARYI	28356	25148	23821	25994	23644	22863	31560	22812	19673	17380	33232	30344	41074	33712	43610	17760	21911	28381	41695	33077	22366	27312	43023	43869	24979	26902	23289	24770	39050	28263	21041	38909	21462
10FLT3.D835Y.003	Entry_2	10mer	2	CDFGLARYIM	18138	13144	23773	26311	15325	16743	25297	1346	21367	17289	5391	20610	6425	15935	42951	21131	7470	20401	1475	134	18621	14191	16199	17950	23234	20793	23981	16219	30822	25353	26387	22847	8110
10FLT3.D835Y.004	Entry_2	10mer	3	DFGLARYIMS	30812	29055	24947	31177	17036	27341	33728	40379	30415	26034	24187	32811	42157	36774	44615	35785	22532	33200	41365	37592	38692	31809	43586	40363	26637	27748	31856	40242	43056	27901	16885	36566	36680
10FLT3.D835Y.005	Entry_2	10mer	4	FGLARYIMSD	28619	14709	25611	29912	20517	25585	31724	17940	23369	22690	32768	27689	38015	33642	43604	35886	19770	31771	38537	27678	37502	32623	45018	42321	25103	22549	28675	31916	22970	25877	27138	36223	27840
10FLT3.D835Y.006	Entry_2	10mer	5	GLARYIMSDS	27377	24691	25284	29276	20732	21252	27246	28797	30283	24055	34322	27073	35256	38410	44954	35582	22345	30485	41666	39837	37724	31497	44131	41891	23460	27618	32427	39923	41990	23733	21005	37843	34452
10FLT3.D835Y.007	Entry_2	10mer	6	LARYIMSDSN	21613	23251	26192	27830	14852	23085	32448	20540	30821	17077	34022	30611	37667	21599	44749	35426	22470	32029	38049	39619	31474	32135	45561	42102	18463	24993	26995	31926	16358	16479	19708	33862	28134
10FLT3.D835Y.008	Entry_2	10mer	7	ARYIMSDSNY	29318	23011	22518	24855	3166	453	2079	369	22720	7730	24808	178	5	17238	44059	19896	19879	29543	25268	14721	26796	8279	7509	29454	23362	24061	26473	21633	40991	26558	24654	9258	7307
10FLT3.D835Y.009	Entry_2	10mer	8	RYIMSDSNYV	20698	23192	21526	21240	18723	11151	21364	2432	13605	15308	31604	18542	14825	32535	42961	24710	19869	25401	31314	6063	23886	24571	34372	36562	22990	20743	25437	28299	37437	26146	23561	34275	12410
10FLT3.D835Y.010	Entry_2	10mer	9	YIMSDSNYVV	14036	3700	19170	12910	16228	278	887	185	7808	13861	27629	24836	1617	3462	40350	17687	90	27370	27838	1133	8395	24561	40432	38366	5301	18714	17437	7406	9701	14443	15453	22977	6942
9FLT3.D835Y.001	Entry_2	9mer	0	ICDFGLARY	23757	23943	22966	28422	20254	16644	15375	24208	25173	11060	22120	24874	42592	6089	41824	25182	22080	22782	45497	39130	27520	24267	45669	47336	23790	26427	22471	23586	40931	19486	14056	39282	21424
9FLT3.D835Y.002	Entry_2	9mer	1	CDFGLARYI	23181	20314	24361	28252	21332	19552	30087	4273	21406	18410	17971	19241	14980	30208	44273	21629	20692	17056	746	211	9694	11127	8359	21894	25502	24197	15337	14898	27192	24847	22188	28109	8901
9FLT3.D835Y.003	Entry_2	9mer	2	DFGLARYIM	21272	14248	22716	25386	11021	20156	21897	21363	25023	23981	1239	23996	38061	10718	42581	27813	20033	23675	35545	17179	23593	21735	42849	43866	24946	25241	22510	29297	42498	22942	22587	35796	26929
9FLT3.D835Y.004	Entry_2	9mer	3	FGLARYIMS	23693	9375	24679	28933	18007	19719	29599	21488	25118	23944	25549	16269	36701	22046	42496	36263	20862	26851	33669	30461	36242	23116	47125	42489	25817	23408	20716	30557	9732	24277	22857	35996	24729
9FLT3.D835Y.005	Entry_2	9mer	4	GLARYIMSD	22832	13757	25139	29205	19930	16378	31073	23618	29331	23640	24710	19571	35983	38861	44988	35140	21669	23147	43471	38429	37428	23494	45892	45218	24548	27426	26014	38821	42088	22468	20875	37962	31420
9FLT3.D835Y.006	Entry_2	9mer	5	LARYIMSDS	18736	15980	26240	29112	16059	18371	31972	28706	31762	17383	27522	24991	38443	21998	44766	35761	22742	27589	40606	40351	22726	23330	47448	45583	17850	26579	19434	35102	16315	18961	22709	33840	31099
9FLT3.D835Y.007	Entry_2	9mer	6	ARYIMSDSN	23871	22618	25591	28266	9485	19861	33414	20760	17681	23124	26050	6465	257	35859	45002	28563	10890	26093	10050	33279	36726	23030	43036	33585	25082	22916	24452	36705	40461	24456	23091	6210	20130
9FLT3.D835Y.008	Entry_2	9mer	7	RYIMSDSNY	20377	23236	21158	24719	15303	1817	1093	270	22504	3194	15676	16539	9659	5478	41601	25325	21427	20028	35268	5954	23348	17773	26720	43062	21367	23211	22361	19957	42670	19645	13100	34929	11057
9FLT3.D835Y.009	Entry_2	9mer	8	YIMSDSNYV	13918	4068	19126	12745	15898	1206	1124	301	8471	19364	25271	18963	12289	4861	42556	21998	4453	22063	38494	4683	13416	19488	43931	44674	11268	24935	15901	11689	21903	22563	14099	34288	6437
					0	0	0	0	0	4	0	6	0	2	0	1	3	1	0	0	1	0	0	2	0	0	0	0	0	0	0	0	0	0	0	0	0
11FLT3.D835E.001	Entry_3	11mer	0	VKICDFGLARE	24547	21032	25025	30201	23743	19007	34077	10734	18363	24868	32262	22723	38786	38060	44473	35338	21817	24959	42250	36426	36956	24389	43511	42834	23451	27562	23988	37470	39860	30948	23388	31342	32952
11FLT3.D835E.002	Entry_3	11mer	1	KICDFGLAREI	18458	20329	22710	25151	23097	7710	20384	4908	23664	8714	20187	27249	22933	30542	42743	26746	18800	20214	32066	23031	15583	22440	41203	43766	20374	20639	20282	28278	42227	27342	13151	37992	13812
11FLT3.D835E.003	Entry_3	11mer	2	ICDFGLAREIM	21698	21723	23138	25733	15341	19938	27052	18427	17949	17695	24164	30657	41300	13408	42887	17112	20120	19601	44386	36562	18675	23945	48104	47443	23417	25269	22251	24393	40017	26475	17221	39087	24660
11FLT3.D835E.004	Entry_3	11mer	3	CDFGLAREIMS	24200	22744	25758	31495	22114	20162	35275	31060	28339	24195	26354	25648	36330	30099	44617	34589	22095	27220	6305	17441	36167	20740	31119	17372	26659	26395	21559	32934	28034	31520	23670	28640	26092
11FLT3.D835E.005	Entry_3	11mer	4	DFGLAREIMSD	23641	23156	25906	32283	19035	20322	35010	36363	30281	25858	24751	32907	42590	38312	44794	35621	22595	28297	43471	38384	37749	24133	46019	45814	26760	28509	25621	40257	44352	32105	24164	37384	38210
11FLT3.D835E.006	Entry_3	11mer	5	FGLAREIMSDS	23747	16618	26203	30277	23353	19953	28550	33985	27229	24013	27292	24260	39953	27152	43964	36157	22041	27806	38719	36756	35798	23828	47690	46332	23633	25783	23095	32255	25022	28630	23021	37002	34692
11FLT3.D835E.007	Entry_3	11mer	6	GLAREIMSDSN	23076	21404	25608	28584	19282	16507	29095	26291	29201	24486	31416	28409	37967	35740	44974	35625	21983	24672	42104	40000	37691	23327	47292	45536	24483	27682	26086	38146	42858	29815	22178	38741	32212
11FLT3.D835E.008	Entry_3	11mer	7	LAREIMSDSNY	19392	17622	23252	21350	5178	177	840	314	27051	14	12540	24642	15436	38	40742	26206	22143	24444	38147	28920	4547	20836	39858	45925	1813	23357	10844	5752	32128	4395	8957	37709	8357
11FLT3.D835E.009	Entry_3	11mer	8	AREIMSDSNYV	22529	19155	23487	23842	12944	19939	32193	19170	16559	23598	28153	10208	2198	37309	44357	18860	7550	19949	22159	30507	24660	21555	40735	31227	23877	26762	22433	29886	39754	29892	23288	26967	19779
11FLT3.D835E.010	Entry_3	11mer	9	REIMSDSNYVV	18960	16847	21527	22316	19131	4909	21527	159	12174	16739	8449	19574	146	26993	43746	14919	6063	12	22	39	22567	4598	914	74	21645	6563	19793	26991	30778	24895	18935	15953	9730
11FLT3.D835E.011	Entry_3	11mer	10	EIMSDSNYVVR	22519	18444	22727	26154	17981	17256	24409	22663	21869	24892	27253	28638	35728	14797	44303	31407	16904	25062	43615	28237	36029	22381	44322	38292	21573	25135	23048	30279	41751	30996	23598	36243	14203
10FLT3.D835E.001	Entry_3	10mer	0	KICDFGLARE	28451	31293	24636	29254	27359	24105	31500	29852	29497	21562	33467	31213	41761	37856	44161	35646	22358	30287	41630	40329	38468	31996	44639	43178	23791	26598	31973	39783	41648	19571	28020	37790	30836
10FLT3.D835E.002	Entry_3	10mer	1	ICDFGLAREI	27420	25954	24007	26247	22924	23400	31374	30372	19330	17777	33392	30902	41497	32097	43734	17563	21477	28509	41436	35047	26563	28961	44068	44120	24196	26812	23614	27097	40052	28887	24809	38971	26696
10FLT3.D835E.003	Entry_3	10mer	2	CDFGLAREIM	19553	19395	23733	27538	11602	20423	24124	1762	20212	19245	12726	24208	11439	19103	43345	21364	15010	20268	2918	603	18885	20721	21820	23833	23145	21942	25901	20726	37143	28612	27984	29617	9659
10FLT3.D835E.004	Entry_3	10mer	3	DFGLAREIMS	30890	29814	25169	31488	17557	27808	33775	40936	30140	26065	29001	33391	42523	37167	44596	35702	22684	33432	42289	39190	38311	32571	44544	42523	26829	27852	32112	39957	43825	27726	16787	37528	38050
10FLT3.D835E.005	Entry_3	10mer	4	FGLAREIMSD	29831	20234	26092	30284	21751	25729	32777	21418	23744	23185	34028	29604	40142	34238	43478	36100	20526	32238	40555	31539	38265	33012	45622	43849	25791	23628	29452	32261	29779	25206	26805	36608	31889
10FLT3.D835E.006	Entry_3	10mer	5	GLAREIMSDS	29030	27941	25682	29508	19507	23636	28215	30490	30460	24627	34427	28914	38376	38428	44953	35843	22449	30799	42089	40269	38368	31538	44820	43681	24187	27925	32482	40181	43488	23865	17552	38452	35309
10FLT3.D835E.007	Entry_3	10mer	6	LAREIMSDSN	24915	23772	26176	26051	15126	22260	31682	28707	30623	15915	33134	30512	36169	19033	44725	35233	22438	32000	37407	38387	30364	32407	45519	43323	16663	25158	27180	32638	20821	16089	22022	36950	27732
10FLT3.D835E.008	Entry_3	10mer	7	AREIMSDSNY	29878	27743	23156	26172	9074	1904	11332	4843	24806	17523	27846	2774	1437	22062	43803	19269	20639	29585	36137	29880	29901	8870	16341	34753	25945	25132	29637	24101	43581	29251	27401	28643	17296
10FLT3.D835E.009	Entry_3	10mer	8	REIMSDSNYV	20688	22919	21737	22413	19173	4385	21510	262	11397	18203	18155	16411	2049	33622	43805	20794	17886	164	138	83	24402	1382	712	1006	22147	17789	24749	29931	36240	26220	25979	27082	9089
10FLT3.D835E.010	Entry_3	10mer	9	EIMSDSNYVV	24840	8329	21549	19916	15881	3467	6564	3925	13479	21930	27873	30101	14165	14153	43701	20017	745	29465	37181	3134	11449	20798	37147	30831	19051	23969	23396	17808	28765	17063	20301	31160	8847
9FLT3.D835E.001	Entry_3	9mer	0	ICDFGLARE	24006	23683	25220	31222	26758	20234	35731	41370	27272	23845	27790	27906	43109	35297	44798	34938	22597	24783	46003	41649	37368	25069	48624	47389	26075	28612	24717	38902	41433	24407	23030	38984	37689
9FLT3.D835E.002	Entry_3	9mer	1	CDFGLAREI	22732	21187	24273	28825	21191	19508	29959	11394	21437	18686	15924	20537	18417	26836	44181	21506	18477	18294	166	376	14785	8884	9706	20840	24668	24182	15204	17972	32037	25000	22602	29110	11580
9FLT3.D835E.003	Entry_3	9mer	2	DFGLAREIM	21766	18752	22756	26764	6328	20043	19440	21181	24323	24743	5855	24821	40034	15648	43202	28678	21688	23441	40060	27704	19196	22644	44542	45518	25282	25334	22911	29582	43487	23047	22965	37732	30246
9FLT3.D835E.004	Entry_3	9mer	3	FGLAREIMS	23905	17642	25487	29308	21183	19913	31212	30840	25063	24057	27748	18732	39514	24503	42360	36142	21642	27942	39004	34295	36745	23756	47903	45521	26544	24412	22627	30926	20119	24238	22744	36439	32177
9FLT3.D835E.005	Entry_3	9mer	4	GLAREIMSD	23010	20199	25693	29895	18159	17386	32479	23426	29820	24376	25564	22442	39254	38634	44984	35916	21999	24213	44799	39395	38158	23488	46684	46087	25121	27955	26144	38836	43478	23251	22058	38355	32820
9FLT3.D835E.006	Entry_3	9mer	5	LAREIMSDS	21445	18533	26245	27514	16547	18396	31026	33497	31616	16344	25313	24432	36705	18049	44756	35572	22747	27267	38985	39343	18784	23378	47293	45394	15709	26643	19203	34639	18045	18076	23212	36831	31030
9FLT3.D835E.007	Entry_3	9mer	6	AREIMSDSN	23982	23523	26188	29386	19145	20059	35958	34286	24405	24834	26992	17112	22818	38920	44902	28925	13631	25395	26590	38981	37810	23423	44630	36507	25582	27227	26225	38022	44081	25527	24258	27193	34828
9FLT3.D835E.008	Entry_3	9mer	7	REIMSDSNY	21060	22604	21127	25331	16110	168	1072	17	22265	4660	1485	17393	1112	6920	42917	23470	21121	1893	2071	101	23091	111	74	4936	20859	22255	22614	21091	42450	19515	14303	28773	8126
9FLT3.D835E.009	Entry_3	9mer	8	EIMSDSNYV	20970	7908	21591	19799	15816	12233	8820	4460	13942	23683	24497	24480	29711	10302	43978	25702	12100	23878	43604	11780	14532	19712	42005	39357	20804	26750	17640	16287	34353	24927	20492	37050	8295
					0	0	0	0	0	2	0	4	0	1	0	0	1	1	0	0	0	2	3	4	0	1	1	1	0	0	0	0	0	0	0	0	0
11FLT3.D835H.001	Entry_4	11mer	0	VKICDFGLARH	23808	22512	24514	29891	20163	18252	28873	2090	19872	23901	29753	19596	33146	31063	44038	34364	20962	24111	41871	33260	36203	23857	40143	43892	19078	26550	23921	35449	41148	29674	23007	32986	29126
11FLT3.D835H.002	Entry_4	11mer	1	KICDFGLARHI	19722	19723	22786	24123	23239	4847	21320	1756	23948	8762	21377	26394	17861	34431	42780	27584	19598	21485	38093	18793	12896	21965	41278	44091	22973	21321	20596	28803	41952	26646	10003	37999	9410
11FLT3.D835H.003	Entry_4	11mer	2	ICDFGLARHIM	20629	19873	23101	24755	13377	19979	25282	20721	17406	15142	22220	29850	40959	9929	42591	16208	17033	19753	43814	33390	15794	23551	47844	47290	23439	25460	21562	25222	37604	25991	16273	38835	21885
11FLT3.D835H.004	Entry_4	11mer	3	CDFGLARHIMS	23967	20984	25480	31146	20428	20087	34974	28071	27563	24136	24362	25568	34825	30965	44747	34933	21887	26266	4894	16013	35908	20259	29468	13222	26631	26249	21449	33922	25226	31226	23776	28663	22969
11FLT3.D835H.005	Entry_4	11mer	4	DFGLARHIMSD	23314	20901	25828	31728	17755	20317	34470	37422	29999	25741	22637	32711	42398	37515	44786	35420	22532	28241	42978	37367	37569	23887	45630	45353	26677	28428	25433	40317	43794	31953	24058	37163	37850
11FLT3.D835H.006	Entry_4	11mer	5	FGLARHIMSDS	23278	10899	26015	30139	21599	19827	27775	31688	26129	23654	26571	24074	39244	27293	44247	36256	21809	27332	37529	36478	35607	23637	47485	45713	23898	25622	23027	33519	22869	28405	23120	36667	33658
11FLT3.D835H.007	Entry_4	11mer	6	GLARHIMSDSN	22052	16213	25302	27234	18082	15517	26675	26352	28325	24319	31249	27885	36065	34994	45005	35395	21858	24064	41423	39580	37282	23243	47188	45064	23939	27181	26034	38541	41954	29691	21898	38760	31448
11FLT3.D835H.008	Entry_4	11mer	7	LARHIMSDSNY	18050	17571	23001	23524	4839	202	865	85	27516	19	16921	24266	14957	100	41497	26983	22189	24531	39917	29168	5077	21290	40571	46208	4062	23491	11090	7877	30123	5132	7384	36826	6183
11FLT3.D835H.009	Entry_4	11mer	8	ARHIMSDSNYV	21371	16017	22998	21967	10383	19341	29610	6063	14921	22463	27444	3534	101	35070	44471	21998	4731	20876	8569	19108	22220	20444	36928	22518	23974	24802	21536	27399	37704	29704	22544	17053	10123
11FLT3.D835H.010	Entry_4	11mer	9	RHIMSDSNYVV	17458	17469	22049	24012	15364	15859	25244	58	1029	16761	21014	15871	76	30226	42264	1607	300	12956	4641	855	20160	20760	36340	23219	21769	4979	18747	24893	28431	25335	18537	15673	15553
11FLT3.D835H.011	Entry_4	11mer	10	HIMSDSNYVVR	21307	19078	22161	24627	18813	14767	15727	11074	16005	23618	26653	23343	32079	9266	43868	29680	11393	23309	40192	24299	36049	22475	45118	41993	21749	24187	23409	28133	40077	28301	21355	35372	10654
10FLT3.D835H.001	Entry_4	10mer	0	KICDFGLARH	27063	31366	24188	29077	24835	15012	23022	18754	28532	17455	31756	28123	40488	31597	43696	34340	21881	29833	41385	39325	37345	31094	43299	43765	20812	25501	31848	37928	42235	17923	25876	38190	26189
10FLT3.D835H.002	Entry_4	10mer	1	ICDFGLARHI	27790	23520	23986	25355	23311	23896	31642	21505	19730	18804	34374	30034	40812	35653	43608	19267	21715	29185	41639	32426	24662	28958	44346	44520	25272	27173	22149	25576	39720	28913	21564	39113	20821
10FLT3.D835H.003	Entry_4	10mer	2	CDFGLARHIM	19418	15930	23867	26513	9426	16977	22024	1791	19626	17192	6961	21180	8647	16755	42964	19836	7675	21114	2259	187	16815	15511	18041	21752	23484	22268	25125	19297	32987	26571	26581	28232	7712
10FLT3.D835H.004	Entry_4	10mer	3	DFGLARHIMS	30510	26515	24935	31085	14706	27651	33048	40943	29770	25893	25340	33073	42279	36618	44680	35766	22588	33194	41804	38372	38372	32096	44065	41724	26800	27814	32023	40528	43448	27366	17946	37350	37461
10FLT3.D835H.005	Entry_4	10mer	4	FGLARHIMSD	28612	13154	25780	29594	20364	25966	31232	20738	20772	22483	32926	28443	38890	33850	43839	36051	19453	31805	39020	30499	38095	32727	45384	43603	25272	22833	29341	33822	25035	26593	28103	36671	30627
10FLT3.D835H.006	Entry_4	10mer	5	GLARHIMSDS	27344	23136	25436	28600	18375	22204	26166	28409	29999	24379	34555	28706	36415	38347	45002	35712	22436	30448	41962	39841	38051	31606	44753	43050	23807	27559	32478	40625	42711	24629	21697	38297	34410
10FLT3.D835H.007	Entry_4	10mer	6	LARHIMSDSN	22077	22799	26189	27515	14888	22614	32586	18900	31140	17696	34499	30533	36794	22740	44825	35390	22569	31785	38105	38331	30875	32414	45614	43121	18692	25320	27216	34033	17946	15512	19587	35355	25190
10FLT3.D835H.008	Entry_4	10mer	7	ARHIMSDSNY	29244	24794	22768	24447	7046	618	5264	758	23800	13817	28242	621	67	18941	43946	23176	19888	29835	29189	20412	29499	8965	12945	33976	24692	24472	28687	24351	42664	28717	26516	20175	9469
10FLT3.D835H.009	Entry_4	10mer	8	RHIMSDSNYV	20475	23482	22234	24227	15656	9126	25298	100	813	18118	33314	8181	957	35110	42888	3102	4981	24429	24915	3713	21820	23683	31160	33299	21995	15787	24295	27906	35705	26722	23905	27733	14360
10FLT3.D835H.010	Entry_4	10mer	9	HIMSDSNYVV	14906	7307	20761	16887	17092	1111	2038	805	6412	17418	28972	24840	5874	7315	42484	15918	100	27706	30622	1870	8742	26473	40474	37443	16186	19614	22367	12316	17749	13976	16978	28271	7159
9FLT3.D835H.001	Entry_4	9mer	0	ICDFGLARH	23529	24427	24930	31265	24003	20505	32521	38749	26430	22670	27001	26543	42973	25832	44490	33005	22325	24344	45914	41267	36779	24978	48410	47531	24227	28024	24571	37231	42351	23763	22352	39338	36144
9FLT3.D835H.002	Entry_4	9mer	1	CDFGLARHI	23268	20394	24442	27588	20938	18693	30158	3612	21553	20135	20857	18112	12198	34034	44195	23485	20018	19791	1696	158	12309	9051	9738	23813	25762	24589	15287	18069	31019	24895	22064	29258	8372
9FLT3.D835H.003	Entry_4	9mer	2	DFGLARHIM	21047	14463	22779	25585	4414	19953	15772	25309	23797	23917	1840	24151	39268	10618	42674	28021	20248	23575	38480	20213	18098	21173	42556	44701	25202	25617	21976	29566	42426	22300	22729	37348	27337
9FLT3.D835H.004	Entry_4	9mer	3	FGLARHIMS	23073	8346	25052	28758	17411	19576	29475	26594	21712	23107	25051	17405	37511	23494	43156	36342	20767	26824	34884	33429	36166	23285	47378	43739	26191	24008	22261	33256	15266	22987	23145	36507	29976
9FLT3.D835H.005	Entry_4	9mer	4	GLARHIMSD	21454	10830	25228	28245	16555	16051	29812	25265	28620	24109	25010	20887	37092	38195	45024	35553	21810	23223	43948	38658	37745	23355	46545	45529	24469	27135	26111	39439	41980	23114	21723	38373	31822
9FLT3.D835H.006	Entry_4	9mer	5	LARHIMSDS	19371	18212	26256	28811	15876	18583	32137	27386	31908	17974	27953	24787	37141	23296	44874	35658	22812	27180	40953	39447	20781	23596	47427	45658	18155	26764	19409	36413	17323	18289	22838	35295	28904
9FLT3.D835H.007	Entry_4	9mer	6	ARHIMSDSN	23114	22412	25914	28143	16849	19914	34908	25306	22147	24429	26856	9145	6969	37128	44935	31345	12567	26090	15235	35733	37574	22933	42886	30999	25516	25484	25676	37287	43285	24695	23691	17606	29026
9FLT3.D835H.008	Entry_4	9mer	7	RHIMSDSNY	20999	22862	21379	26565	11890	3899	2212	8	9941	6141	19009	13687	593	9728	41307	6420	19044	21097	30514	3764	21094	15866	20706	41536	21004	21845	22512	18215	42474	19961	14199	30278	12869
9FLT3.D835H.009	Entry_4	9mer	8	HIMSDSNYV	15049	9242	20806	16926	16995	5949	2690	1083	6638	21361	25470	20379	21813	5946	43346	21211	4477	22182	40678	7597	17571	19797	43484	42990	19432	25651	18409	13195	29905	20574	13874	36269	6673
					0	0	0	0	0	1	0	4	0	1	0	0	3	1	0	0	2	0	0	2	0	0	0	0	0	0	0	0	0	0	0	0	0

## Sheet: HLA-C FLT3
Unique Peptide ID	Protein	Length	Position	Peptide	HLA-C03:03 ANN/Mat Approximation predicted affinity (Kd, nM)/Matscore	HLA-C04:01 ANN/Mat Approximation predicted affinity (Kd, nM)/Matscore	HLA-C05:01 ANN/Mat Approximation predicted affinity (Kd, nM)/Matscore	HLA-C06:02 ANN/Mat Approximation predicted affinity (Kd, nM)/Matscore	HLA-C07:01 ANN/Mat Approximation predicted affinity (Kd, nM)/Matscore	HLA-C07:02 ANN/Mat Approximation predicted affinity (Kd, nM)/Matscore	HLA-C08:02 ANN/Mat Approximation predicted affinity (Kd, nM)/Matscore	HLA-C12:03 ANN/Mat Approximation predicted affinity (Kd, nM)/Matscore	HLA-C14:02 ANN/Mat Approximation predicted affinity (Kd, nM)/Matscore	HLA-C15:02 ANN/Mat Approximation predicted affinity (Kd, nM)/Matscore
11FLT3.D835WT.001	Entry_1	11mer	0	VKICDFGLARD	35530	32042	37518	43537	40745	38557	39220	30871	34158	39508
11FLT3.D835WT.002	Entry_1	11mer	1	KICDFGLARDI	20878	28053	30525	14439	12395	14244	13491	687	7652	298
11FLT3.D835WT.003	Entry_1	11mer	2	ICDFGLARDIM	6678	24403	374	33397	23858	33484	1962	5092	19172	24288
11FLT3.D835WT.004	Entry_1	11mer	3	CDFGLARDIMS	37808	25090	38945	36979	30454	36755	31748	28213	32105	34510
11FLT3.D835WT.005	Entry_1	11mer	4	DFGLARDIMSD	40865	35410	39155	43263	41396	37398	38203	33566	30347	40290
11FLT3.D835WT.006	Entry_1	11mer	5	FGLARDIMSDS	21274	34328	35841	38383	36085	31733	26825	20769	33483	36241
11FLT3.D835WT.007	Entry_1	11mer	6	GLARDIMSDSN	35785	32479	38215	42653	39076	39328	34862	33046	32843	39332
11FLT3.D835WT.008	Entry_1	11mer	7	LARDIMSDSNY	2980	19899	9562	22896	20076	14688	23369	104	18151	25017
11FLT3.D835WT.009	Entry_1	11mer	8	ARDIMSDSNYV	30146	25170	11957	1770	863	26523	7389	14850	14668	16025
11FLT3.D835WT.010	Entry_1	11mer	9	RDIMSDSNYVV	19254	14079	27627	20667	14162	23185	20384	3859	20280	1250
11FLT3.D835WT.011	Entry_1	11mer	10	DIMSDSNYVVR	31890	15448	34084	35669	29574	31996	33265	11988	31039	24430
10FLT3.D835WT.001	Entry_1	10mer	0	KICDFGLARD	39211	32804	36233	42034	39734	36884	35093	20629	31708	28693
10FLT3.D835WT.002	Entry_1	10mer	1	ICDFGLARDI	14165	31752	633	32686	24509	36767	922	5037	20934	17072
10FLT3.D835WT.003	Entry_1	10mer	2	CDFGLARDIM	12317	12129	38675	15662	7413	15017	24784	8278	8056	13872
10FLT3.D835WT.004	Entry_1	10mer	3	DFGLARDIMS	40631	32540	38779	42810	40316	34899	33268	32219	31168	39463
10FLT3.D835WT.005	Entry_1	10mer	4	FGLARDIMSD	28564	31806	37316	37652	35655	35165	32346	22782	32624	36173
10FLT3.D835WT.006	Entry_1	10mer	5	GLARDIMSDS	33494	35974	36819	42139	38537	37870	28777	31231	33100	39659
10FLT3.D835WT.007	Entry_1	10mer	6	LARDIMSDSN	18262	26732	33421	37317	33102	37652	34206	8748	32810	32168
10FLT3.D835WT.008	Entry_1	10mer	7	ARDIMSDSNY	34421	30367	7394	18386	12183	22393	26106	25678	26807	38933
10FLT3.D835WT.009	Entry_1	10mer	8	RDIMSDSNYV	18012	16911	25016	15448	13015	28088	19216	3947	14911	514
10FLT3.D835WT.010	Entry_1	10mer	9	DIMSDSNYVV	20529	17262	24749	8108	3647	17101	15771	335	9371	120
9FLT3.D835WT.001	Entry_1	9mer	0	ICDFGLARD	38753	33182	9527	44383	42944	41786	20934	30761	34880	39832
9FLT3.D835WT.002	Entry_1	9mer	1	CDFGLARDI	21648	21590	38469	16916	9614	24921	23974	7530	10117	11619
9FLT3.D835WT.003	Entry_1	9mer	2	DFGLARDIM	33366	25164	38513	32834	26637	13236	29543	17324	5861	33738
9FLT3.D835WT.004	Entry_1	9mer	3	FGLARDIMS	25496	31212	35994	34566	32996	31450	22171	16753	33257	32103
9FLT3.D835WT.005	Entry_1	9mer	4	GLARDIMSD	36956	33816	38394	42383	38772	39500	34326	32111	32822	39581
9FLT3.D835WT.006	Entry_1	9mer	5	LARDIMSDS	14674	31788	29870	36778	33090	35272	28359	7240	33346	33635
9FLT3.D835WT.007	Entry_1	9mer	6	ARDIMSDSN	39229	31500	33442	32461	23702	37590	35494	35595	34267	40123
9FLT3.D835WT.008	Entry_1	9mer	7	RDIMSDSNY	27803	22286	28709	37113	34105	23498	32769	13403	25189	29320
9FLT3.D835WT.009	Entry_1	9mer	8	DIMSDSNYV	19922	18806	24396	4357	2979	23992	15082	264	5059	66
					0	0	1	0	0	0	0	3	0	3
11FLT3.D835Y.001	Entry_2	11mer	0	VKICDFGLARY	15971	14975	34661	38321	32236	11936	33930	7696	18594	35595
11FLT3.D835Y.002	Entry_2	11mer	1	KICDFGLARYI	18124	22776	17578	3856	3801	12221	10769	111	3587	67
11FLT3.D835Y.003	Entry_2	11mer	2	ICDFGLARYIM	6328	21150	242	32200	23703	30911	1914	5553	19819	21904
11FLT3.D835Y.004	Entry_2	11mer	3	CDFGLARYIMS	36697	19801	38975	35744	29163	35459	32364	25730	30928	34002
11FLT3.D835Y.005	Entry_2	11mer	4	DFGLARYIMSD	40909	34996	39072	42792	40529	36438	38085	33649	28349	40185
11FLT3.D835Y.006	Entry_2	11mer	5	FGLARYIMSDS	18120	31704	36495	39090	37230	31271	27969	20296	32855	36664
11FLT3.D835Y.007	Entry_2	11mer	6	GLARYIMSDSN	36371	30920	38442	41471	36877	38904	34454	32985	30831	39111
11FLT3.D835Y.008	Entry_2	11mer	7	LARYIMSDSNY	6921	21826	15827	32852	33112	27543	21984	784	18960	28093
11FLT3.D835Y.009	Entry_2	11mer	8	ARYIMSDSNYV	5881	15266	35307	241	113	7981	28878	2708	645	4314
11FLT3.D835Y.010	Entry_2	11mer	9	RYIMSDSNYVV	16167	15433	28429	8280	5258	2395	19198	2393	104	1900
11FLT3.D835Y.011	Entry_2	11mer	10	YIMSDSNYVVR	3265	6755	20268	16020	13718	9248	23298	1570	11570	14911
10FLT3.D835Y.001	Entry_2	10mer	0	KICDFGLARY	29933	18798	26801	30169	26520	8182	24221	611	14052	12427
10FLT3.D835Y.002	Entry_2	10mer	1	ICDFGLARYI	11056	27148	61	20024	14115	36476	497	1229	13698	6541
10FLT3.D835Y.003	Entry_2	10mer	2	CDFGLARYIM	10726	9788	38148	10519	5140	9856	24046	6880	6766	9918
10FLT3.D835Y.004	Entry_2	10mer	3	DFGLARYIMS	40446	29950	38756	42827	40414	32183	34334	31395	29967	39496
10FLT3.D835Y.005	Entry_2	10mer	4	FGLARYIMSD	25507	28159	37687	36330	34630	33290	33324	20662	30768	35942
10FLT3.D835Y.006	Entry_2	10mer	5	GLARYIMSDS	35067	34925	37462	41223	37000	37956	27940	32107	31260	39549
10FLT3.D835Y.007	Entry_2	10mer	6	LARYIMSDSN	25384	28084	35275	41241	40185	40100	33599	18350	33096	33605
10FLT3.D835Y.008	Entry_2	10mer	7	ARYIMSDSNY	16375	19869	35256	7841	4740	4675	37260	13313	4786	36883
10FLT3.D835Y.009	Entry_2	10mer	8	RYIMSDSNYV	15195	16926	26058	4915	4656	5402	17763	1965	37	774
10FLT3.D835Y.010	Entry_2	10mer	9	YIMSDSNYVV	160	7712	1356	496	328	1464	3638	26	69	33
9FLT3.D835Y.001	Entry_2	9mer	0	ICDFGLARY	27461	24191	73	41560	36817	35307	4778	6414	27790	36859
9FLT3.D835Y.002	Entry_2	9mer	1	CDFGLARYI	19047	15087	37286	4357	2011	23555	19060	2735	4233	3203
9FLT3.D835Y.003	Entry_2	9mer	2	DFGLARYIM	32593	23613	37697	30674	26072	6909	29072	17947	5622	32016
9FLT3.D835Y.004	Entry_2	9mer	3	FGLARYIMS	16035	23465	36887	34532	33781	27212	26017	12006	31714	32902
9FLT3.D835Y.005	Entry_2	9mer	4	GLARYIMSD	37775	31821	38745	40854	36046	39020	33881	32133	29614	39267
9FLT3.D835Y.006	Entry_2	9mer	5	LARYIMSDS	22942	33155	33033	41174	40623	39321	26693	16933	33906	35404
9FLT3.D835Y.007	Entry_2	9mer	6	ARYIMSDSN	31820	27709	38959	24089	17717	31676	40239	32809	29136	39220
9FLT3.D835Y.008	Entry_2	9mer	7	RYIMSDSNY	25675	22259	27583	28840	26981	3125	32437	10753	370	31795
9FLT3.D835Y.009	Entry_2	9mer	8	YIMSDSNYV	108	7883	829	187	239	3754	2462	23	25	24
					2	0	3	3	3	0	1	3	5	3
11FLT3.D835E.001	Entry_3	11mer	0	VKICDFGLARE	31896	23498	37458	43036	39476	35855	38405	28862	32899	38685
11FLT3.D835E.002	Entry_3	11mer	1	KICDFGLAREI	19170	25691	29000	6148	5420	12325	12840	161	3493	88
11FLT3.D835E.003	Entry_3	11mer	2	ICDFGLAREIM	5570	23634	375	29239	19313	32628	1727	4236	16906	23320
11FLT3.D835E.004	Entry_3	11mer	3	CDFGLAREIMS	37881	22947	39096	35869	28665	36424	32436	27649	31256	34470
11FLT3.D835E.005	Entry_3	11mer	4	DFGLAREIMSD	40867	35629	39176	43243	41306	37471	38227	33364	29955	40267
11FLT3.D835E.006	Entry_3	11mer	5	FGLAREIMSDS	23845	33335	36387	37975	36001	32018	27561	21059	33085	36427
11FLT3.D835E.007	Entry_3	11mer	6	GLAREIMSDSN	36019	33040	38258	42895	39380	39695	34878	32881	32749	39259
11FLT3.D835E.008	Entry_3	11mer	7	LAREIMSDSNY	7411	20392	11524	21725	23320	19353	22949	110	17679	24655
11FLT3.D835E.009	Entry_3	11mer	8	AREIMSDSNYV	29763	29383	30787	1660	541	19846	21412	17261	13201	16151
11FLT3.D835E.010	Entry_3	11mer	9	REIMSDSNYVV	12958	7905	26407	21666	9462	19773	19028	2037	17069	1457
11FLT3.D835E.011	Entry_3	11mer	10	EIMSDSNYVVR	28796	9563	35010	32109	27013	28750	34328	17399	28912	18351
10FLT3.D835E.001	Entry_3	10mer	0	KICDFGLARE	37840	27604	35861	40665	37549	33257	33012	17373	29839	23565
10FLT3.D835E.002	Entry_3	10mer	1	ICDFGLAREI	12104	29783	252	24347	16325	36522	884	2064	13659	9387
10FLT3.D835E.003	Entry_3	10mer	2	CDFGLAREIM	11371	11043	38571	9004	3893	12466	24309	5950	5783	11466
10FLT3.D835E.004	Entry_3	10mer	3	DFGLAREIMS	40642	32092	38942	42572	39614	33973	33893	32033	30166	39575
10FLT3.D835E.005	Entry_3	10mer	4	FGLAREIMSD	29209	30709	37745	37613	35633	35186	32909	22742	32070	36144
10FLT3.D835E.006	Entry_3	10mer	5	GLAREIMSDS	34610	36018	36846	42407	39026	38527	28865	31141	32960	39538
10FLT3.D835E.007	Entry_3	10mer	6	LAREIMSDSN	24831	26873	33436	37399	35280	38567	33648	9030	32460	31305
10FLT3.D835E.008	Entry_3	10mer	7	AREIMSDSNY	34531	33011	26265	19318	11817	15396	31935	27136	24430	38954
10FLT3.D835E.009	Entry_3	10mer	8	REIMSDSNYV	11578	8211	24190	15985	8831	26101	17651	1840	11793	613
10FLT3.D835E.010	Entry_3	10mer	9	EIMSDSNYVV	14761	10871	18564	4073	2227	11670	16925	812	3958	66
9FLT3.D835E.001	Entry_3	9mer	0	ICDFGLARE	37195	28917	6064	44089	41984	41265	16876	28898	34173	39135
9FLT3.D835E.002	Entry_3	9mer	1	CDFGLAREI	20177	17797	38276	6585	2835	22278	23429	3581	3971	5181
9FLT3.D835E.003	Entry_3	9mer	2	DFGLAREIM	32592	26562	38372	26033	21308	10409	28572	15192	4955	33207
9FLT3.D835E.004	Entry_3	9mer	3	FGLAREIMS	26716	28186	37038	32973	32127	30763	24397	16835	32450	32749
9FLT3.D835E.005	Entry_3	9mer	4	GLAREIMSD	37202	34868	38475	42788	39260	39914	34447	31848	32571	39433
9FLT3.D835E.006	Entry_3	9mer	5	LAREIMSDS	22692	32402	29935	36315	35403	36872	27154	7488	33137	33118
9FLT3.D835E.007	Entry_3	9mer	6	AREIMSDSN	39203	35190	38435	32970	25912	36546	38100	35916	34126	40155
9FLT3.D835E.008	Entry_3	9mer	7	REIMSDSNY	22910	10435	26779	37627	31409	21363	31198	9121	22252	30552
9FLT3.D835E.009	Entry_3	9mer	8	EIMSDSNYV	14177	11465	17383	1832	1889	18600	15563	682	1605	42
					0	0	2	0	0	0	0	2	0	3
11FLT3.D835H.001	Entry_4	11mer	0	VKICDFGLARH	29600	24355	36764	42343	38257	32011	38643	25909	31965	39067
11FLT3.D835H.002	Entry_4	11mer	1	KICDFGLARHI	21005	20678	25305	8436	7382	12084	12536	72	6375	182
11FLT3.D835H.003	Entry_4	11mer	2	ICDFGLARHIM	4280	22597	585	29272	18216	32389	1758	3811	16874	19320
11FLT3.D835H.004	Entry_4	11mer	3	CDFGLARHIMS	37729	20405	38963	35804	28481	36065	32231	25827	31640	34111
11FLT3.D835H.005	Entry_4	11mer	4	DFGLARHIMSD	40870	35083	39129	42171	40149	37032	38220	32611	29309	40097
11FLT3.D835H.006	Entry_4	11mer	5	FGLARHIMSDS	22153	32260	36241	37971	35638	31872	27497	21310	33100	36010
11FLT3.D835H.007	Entry_4	11mer	6	GLARHIMSDSN	36135	30451	38253	40290	36456	39220	34987	31610	31932	38919
11FLT3.D835H.008	Entry_4	11mer	7	LARHIMSDSNY	5478	17633	14412	31608	30589	22739	22652	297	19312	28942
11FLT3.D835H.009	Entry_4	11mer	8	ARHIMSDSNYV	24873	22788	36182	347	182	10551	27573	12236	2756	9964
11FLT3.D835H.010	Entry_4	11mer	9	RHIMSDSNYVV	20048	15639	31308	1132	307	11642	20668	3030	3862	2705
11FLT3.D835H.011	Entry_4	11mer	10	HIMSDSNYVVR	22444	8172	31243	25220	22393	10335	30797	10780	20823	16115
10FLT3.D835H.001	Entry_4	10mer	0	KICDFGLARH	36623	27911	34258	39423	36358	29113	34092	13150	30231	25767
10FLT3.D835H.002	Entry_4	10mer	1	ICDFGLARHI	14417	26681	165	27538	19467	36330	806	667	18608	12942
10FLT3.D835H.003	Entry_4	10mer	2	CDFGLARHIM	10629	9824	38519	9286	3517	12073	24064	5226	6344	9872
10FLT3.D835H.004	Entry_4	10mer	3	DFGLARHIMS	40575	30823	38724	42194	39069	33439	33736	31438	30280	39174
10FLT3.D835H.005	Entry_4	10mer	4	FGLARHIMSD	28582	28352	37425	33926	33250	34087	33004	20082	31493	35177
10FLT3.D835H.006	Entry_4	10mer	5	GLARHIMSDS	34562	34414	37151	39939	36404	38176	29274	30258	32427	39355
10FLT3.D835H.007	Entry_4	10mer	6	LARHIMSDSN	23220	24603	35445	40555	38730	39341	33760	13569	33293	34435
10FLT3.D835H.008	Entry_4	10mer	7	ARHIMSDSNY	31614	27451	35198	10052	6677	6821	36645	23557	10907	38163
10FLT3.D835H.009	Entry_4	10mer	8	RHIMSDSNYV	18799	17100	29888	707	241	19762	19309	2616	1593	1098
10FLT3.D835H.010	Entry_4	10mer	9	HIMSDSNYVV	7120	9279	9408	1786	1571	1523	11197	279	523	37
9FLT3.D835H.001	Entry_4	9mer	0	ICDFGLARH	35966	29616	2316	43837	41265	40626	18623	25962	34305	39530
9FLT3.D835H.002	Entry_4	9mer	1	CDFGLARHI	21786	13067	38280	10847	4637	23268	22238	1733	8430	8279
9FLT3.D835H.003	Entry_4	9mer	2	DFGLARHIM	31515	26357	38228	26137	20685	9238	28988	13620	4646	30563
9FLT3.D835H.004	Entry_4	9mer	3	FGLARHIMS	24292	25462	36282	31625	30484	29204	24133	15180	32166	31055
9FLT3.D835H.005	Entry_4	9mer	4	GLARHIMSD	37387	30990	38464	39091	35388	39410	34602	29950	31398	38984
9FLT3.D835H.006	Entry_4	9mer	5	LARHIMSDS	20482	30633	33143	40749	39163	38119	27911	11823	33941	35986
9FLT3.D835H.007	Entry_4	9mer	6	ARHIMSDSN	38250	32333	39149	26775	22296	32987	40114	35332	32220	39790
9FLT3.D835H.008	Entry_4	9mer	7	RHIMSDSNY	28482	21816	31182	9524	6308	14611	33166	12427	8582	33218
9FLT3.D835H.009	Entry_4	9mer	8	HIMSDSNYV	6637	9557	7389	765	1342	3983	10051	233	179	26
					0	0	1	1	3	0	0	4	1	3

## Sheet: IDH1 HLA-A
Unique ID	Protein	Peptide Length	Position	Peptide	HLA-A01:01 ANN/Mat Approximation predicted affinity (Kd, nM)/Matscore	HLA-A02:01 ANN/Mat Approx+Direct predicted affinity (Kd, nM)/Matscore	HLA-A02:02 ANN/Mat Approx+Direct predicted affinity (Kd, nM)/Matscore	HLA-A02:03 ANN/Mat Approx+Direct predicted affinity (Kd, nM)/Matscore	HLA-A02:06 ANN/Mat Approx+Direct predicted affinity (Kd, nM)/Matscore	HLA-A02:11 ANN/Mat Approximation predicted affinity (Kd, nM)/Matscore	HLA-A02:12 ANN/Mat Approximation predicted affinity (Kd, nM)/Matscore	HLA-A02:16 ANN/Mat Approximation predicted affinity (Kd, nM)/Matscore	HLA-A02:17 ANN/Mat Approximation predicted affinity (Kd, nM)/Matscore	HLA-A02:19 ANN/Mat Approximation predicted affinity (Kd, nM)/Matscore	HLA-A02:50 ANN/Mat Approximation predicted affinity (Kd, nM)/Matscore	HLA-A03:01 ANN/Mat Approx+Direct predicted affinity (Kd, nM)/Matscore	HLA-A11:01 ANN/Mat Approx+Direct predicted affinity (Kd, nM)/Matscore	HLA-A23:01 ANN/Mat Approximation predicted affinity (Kd, nM)/Matscore	HLA-A24:02 ANN/Mat Approximation predicted affinity (Kd, nM)/Matscore	HLA-A24:03 ANN/Mat Approximation predicted affinity (Kd, nM)/Matscore	HLA-A25:01 ANN/Mat Approximation predicted affinity (Kd, nM)/Matscore	HLA-A26:01 ANN/Mat Approximation predicted affinity (Kd, nM)/Matscore	HLA-A26:02 ANN/Mat Approximation predicted affinity (Kd, nM)/Matscore	HLA-A26:03 ANN/Mat Approximation predicted affinity (Kd, nM)/Matscore	HLA-A29:02 ANN/Mat Approx+Direct predicted affinity (Kd, nM)/Matscore	HLA-A30:01 ANN/Mat Approximation predicted affinity (Kd, nM)/Matscore	HLA-A30:02 ANN/Mat Approx+Direct predicted affinity (Kd, nM)/Matscore	HLA-A31:01 ANN/Mat Approximation predicted affinity (Kd, nM)/Matscore	HLA-A32:01 ANN/Mat Approximation predicted affinity (Kd, nM)/Matscore	HLA-A32:07 ANN/Mat Approximation predicted affinity (Kd, nM)/Matscore	HLA-A32:15 ANN/Mat Approximation predicted affinity (Kd, nM)/Matscore	HLA-A33:01 ANN/Mat Approximation predicted affinity (Kd, nM)/Matscore	HLA-A66:01 ANN/Mat Approximation predicted affinity (Kd, nM)/Matscore	HLA-A68:01 ANN/Mat Approximation predicted affinity (Kd, nM)/Matscore	HLA-A68:02 ANN/Mat Approximation predicted affinity (Kd, nM)/Matscore	HLA-A68:23 ANN/Mat Approximation predicted affinity (Kd, nM)/Matscore	HLA-A69:01 ANN/Mat Approximation predicted affinity (Kd, nM)/Matscore	HLA-A80:01 ANN/Mat Approximation predicted affinity (Kd, nM)/Matscore
11IDH1.WTR132.001	Entry_1	11mer	0	SGWVKPIIIGR	22044	27995	35669	32623	24804	26124	24864	23021	40473	24263	32163	18312	7702	34320	42000	22915	24237	26533	29121	17784	31885	12647	27530	124	35902	25209	27110	6695	21959	6265	22797	21291	21854	25895
11IDH1.WTR132.002	Entry_1	11mer	1	GWVKPIIIGRH	21726	27030	28347	26323	31062	32629	25299	24351	41264	25848	32825	19676	21451	28767	35004	18821	25732	19759	23530	27327	21554	20907	20049	16700	41096	33303	36192	38017	19203	36847	32199	28830	27106	24513
11IDH1.WTR132.003	Entry_1	11mer	2	WVKPIIIGRHA	20877	12598	10478	3106	9182	8235	17455	17102	23725	19943	6608	25362	25882	32534	39461	22134	22428	16273	19047	12803	18605	1432	22037	18258	37764	29091	24732	24426	7661	23129	771	12426	8890	22511
11IDH1.WTR132.004	Entry_1	11mer	3	VKPIIIGRHAY	19520	31521	36170	29007	27705	29802	25224	24163	40444	25872	32198	28012	29849	31548	35111	20126	21159	18659	19459	26410	7927	16955	3821	22379	32794	12791	8425	38088	16504	31301	28008	17304	26168	8576
11IDH1.WTR132.005	Entry_1	11mer	4	KPIIIGRHAYG	22184	28385	33219	29541	30015	30763	26020	24558	41009	25460	32819	24470	24479	33988	40299	23500	24393	25971	29142	27539	34570	14473	26990	15762	39484	32587	31970	37710	15671	35621	28835	4818	21049	24997
11IDH1.WTR132.006	Entry_1	11mer	5	PIIIGRHAYGD	22606	31600	34753	30365	33285	31156	25860	25923	40400	26639	31893	26744	26715	34631	42042	23147	23544	26235	28056	24622	32614	17325	30365	21819	34525	31053	29977	37264	21580	33691	28761	11734	25022	25440
11IDH1.WTR132.007	Entry_1	11mer	6	IIIGRHAYGDQ	22187	27255	25303	23573	20747	19740	23298	22633	21171	25784	13951	13323	20960	30577	33473	22489	17830	16989	8034	8497	14745	12445	13332	13909	32960	22182	19501	18870	13321	11944	23829	2881	25188	19752
11IDH1.WTR132.008	Entry_1	11mer	7	IIGRHAYGDQY	11394	26252	26895	22617	22703	15678	22590	21351	31995	22356	26496	11584	13868	30777	28062	20133	23730	20167	2121	15114	855	14913	2919	16695	17284	5798	12677	35274	15673	14228	30267	4043	23958	867
11IDH1.WTR132.009	Entry_1	11mer	8	IGRHAYGDQYR	22109	32564	37087	31713	35106	33423	27828	25441	40948	26698	32494	17141	23188	32114	39642	23319	24865	26788	30122	21899	31033	1054	21760	189	42033	31542	32444	4889	15329	7593	30126	15503	26352	25855
11IDH1.WTR132.010	Entry_1	11mer	9	GRHAYGDQYRA	21607	26256	23879	23864	30694	22526	19592	20787	39385	22860	30042	27255	23578	34641	42582	21751	25399	26635	28669	28915	33080	11380	25441	26266	40203	32826	36744	43291	23444	40483	27582	31473	27315	24157
11IDH1.WTR132.011	Entry_1	11mer	10	RHAYGDQYRAT	21968	26999	28454	24107	26504	29460	25556	23917	41228	25106	32195	24724	25356	33001	35996	19475	23722	27094	29926	27029	33299	16173	22446	25251	35108	25615	34131	41879	13803	38344	26607	21706	24503	23996
10IDH1.WTR132.001	Entry_1	10mer	0	GWVKPIIIGR	30545	28480	33159	29423	27344	31258	23880	23567	35249	25051	32633	17440	18741	32176	34518	16454	24626	29086	28469	21301	21039	17964	25798	930	36010	31656	36087	3899	18983	6202	34509	22141	24109	25650
10IDH1.WTR132.002	Entry_1	10mer	1	WVKPIIIGRH	28167	31900	28327	23525	30466	29666	24341	23861	37256	25473	30498	19086	23676	39435	40697	22328	17805	10286	1848	8101	15639	20779	11410	9819	35174	25156	18142	24928	6874	12546	23359	11566	22795	19356
10IDH1.WTR132.003	Entry_1	10mer	2	VKPIIIGRHA	30825	31117	30045	20502	20889	22547	24428	22213	39328	25362	30801	30516	30200	38760	39398	23447	25000	31287	31954	28573	35852	23172	28082	29272	36803	35528	35870	41237	21963	39984	21644	27620	27612	25437
10IDH1.WTR132.004	Entry_1	10mer	3	KPIIIGRHAY	26507	32162	36195	31425	29824	30862	24753	23758	26811	25581	32694	15137	21185	34573	39526	21670	16166	24217	14371	21373	2960	15794	518	6169	25449	2114	1713	36260	6503	23102	35314	471	19134	1290
10IDH1.WTR132.005	Entry_1	10mer	4	PIIIGRHAYG	30843	31012	26917	18882	30021	24821	26138	25919	32263	26349	30053	26821	29019	39204	41524	23287	21845	20302	25420	25376	28870	19620	25419	18965	35640	33982	30105	26971	18515	30532	28398	8307	23062	25386
10IDH1.WTR132.006	Entry_1	10mer	5	IIIGRHAYGD	30349	26054	22263	21963	17430	22598	22169	24245	28894	25521	28496	23061	26686	39528	39271	22374	23341	28270	19119	13440	24677	16436	20288	11861	24477	19110	23967	22336	18341	23452	23676	5051	24304	24779
10IDH1.WTR132.007	Entry_1	10mer	6	IIGRHAYGDQ	30113	33027	27950	26584	30859	22802	23695	22874	36891	24786	24961	26364	28750	38903	37692	21922	24531	31726	20834	21983	21801	18056	13496	22326	35200	28033	31448	35204	21046	32100	35198	14713	26025	17959
10IDH1.WTR132.008	Entry_1	10mer	7	IGRHAYGDQY	20842	35338	36069	34364	35481	32608	26866	24255	31588	25879	32358	22824	27190	38851	40785	20877	24580	27943	23449	23106	4505	7138	1456	23078	35602	7294	13233	39164	16763	33317	37270	16801	26323	15575
10IDH1.WTR132.009	Entry_1	10mer	8	GRHAYGDQYR	30765	33055	33412	31114	35608	32626	25509	23606	40480	24476	32620	24027	23197	40264	43083	22967	24580	30875	26678	24944	30309	15912	27209	2593	38262	33166	36883	11438	23580	11114	37296	24510	26134	24998
10IDH1.WTR132.010	Entry_1	10mer	9	RHAYGDQYRA	29977	23672	14701	24214	22412	23847	21720	21223	34911	22391	30325	28321	29480	33967	31718	20103	24701	33514	31260	28526	27717	19494	11892	24140	27930	26851	33199	43157	9672	37819	14188	17890	25775	23068
9IDH1.WTR132.001	Entry_1	9mer	0	WVKPIIIGR	21590	22732	18429	18835	12439	26347	22642	22792	35181	24013	28332	10054	5227	31916	37910	21439	21370	13004	11799	843	18569	4826	22271	50	36816	22569	17509	121	5104	40	10547	4714	16539	22678
9IDH1.WTR132.002	Entry_1	9mer	1	VKPIIIGRH	21618	30763	37790	28075	37160	32311	26450	25071	41410	26464	32752	24487	23411	35866	40441	23569	25478	19727	28841	28895	30760	22724	13756	24946	40939	34882	32750	42502	21997	37481	31222	27200	28716	23893
9IDH1.WTR132.003	Entry_1	9mer	2	KPIIIGRHA	21316	23608	32102	16888	19325	26158	23876	22222	40182	25458	32236	25629	23681	33171	41765	24186	24111	25966	30068	25343	32254	11655	21331	22892	39781	29826	28822	42395	9555	38796	25733	3171	17292	23864
9IDH1.WTR132.004	Entry_1	9mer	3	PIIIGRHAY	14360	30366	36272	24479	30135	21949	24827	24504	36891	26512	28637	20811	13950	26850	38116	22039	1090	5743	4135	17357	129	13022	204	13847	18548	3765	1438	26706	8894	15374	29484	1529	21558	5826
9IDH1.WTR132.005	Entry_1	9mer	4	IIIGRHAYG	23104	18667	7932	5935	8137	9027	20384	23235	19250	24097	18929	21062	18875	32460	32758	22255	21958	20661	14784	16863	16722	5274	14059	7959	30784	29370	25670	9870	14550	15064	16463	2589	21295	24951
9IDH1.WTR132.006	Entry_1	9mer	5	IIGRHAYGD	22456	26386	25175	22943	23835	23526	22808	24215	38032	24307	30658	21719	21534	34551	35414	22092	25316	28234	27297	25875	23401	14638	16074	19424	26976	26969	34309	36423	23796	33343	28179	19623	24970	23890
9IDH1.WTR132.007	Entry_1	9mer	6	IGRHAYGDQ	21825	31477	37622	26968	33821	34181	27222	24950	41323	27358	32432	23338	23631	33911	41674	22329	25833	26306	30857	25948	25434	5720	9730	27007	41845	31210	32299	39666	23857	37342	31527	27840	28394	24278
9IDH1.WTR132.008	Entry_1	9mer	7	GRHAYGDQY	19826	28306	35766	27103	31830	30989	24116	22870	40952	23907	32475	24238	21406	35035	42849	20418	26197	23853	14167	23781	4650	15394	3118	25413	36405	13699	22896	42413	23454	33365	32919	24812	26480	17126
9IDH1.WTR132.009	Entry_1	9mer	8	RHAYGDQYR	22063	26294	32047	24904	29265	33370	27345	25277	41644	25759	32649	17053	20934	28078	30713	21551	23404	26384	30158	26254	24848	13670	14738	263	38586	27438	33337	14080	7653	3782	27366	6691	26175	24198
					0	0	0	0	0	0	0	0	0	0	0	0	0	0	0	0	0	0	0	0	1	0	1	4	0	0	0	1	0	1	0	1	0	0
11IDH1.R132C.001	Entry_2	11mer	0	SGWVKPIIIGC	22376	22924	32696	29834	19257	12357	22490	18767	38923	22989	29027	25619	21431	35103	42343	21748	25149	27219	30697	27428	33836	16514	29821	18695	34214	26527	29619	41949	25938	40154	19987	31409	23088	26577
11IDH1.R132C.002	Entry_2	11mer	1	GWVKPIIIGCH	21590	27130	30466	28111	29926	32769	24010	23789	41621	25583	32855	21718	24109	30758	35513	19273	25432	19604	24633	26251	23028	20335	22641	17700	41104	31808	35550	35044	23592	35443	32085	29640	26406	24378
11IDH1.R132C.003	Entry_2	11mer	2	WVKPIIIGCHA	19829	12315	7271	2569	5149	3752	15015	9869	25958	17455	1482	23906	25892	31935	38781	21713	21782	14506	19746	15924	19780	967	23754	15533	37415	29800	27948	21536	7909	18358	268	13817	7317	22352
11IDH1.R132C.004	Entry_2	11mer	3	VKPIIIGCHAY	19431	30861	35402	28653	25333	29777	24779	23914	40391	25264	32232	28150	29856	30536	32837	20265	21235	18991	18145	26068	9075	18450	3831	24061	33409	11635	9219	37797	17938	30342	27257	18189	26205	7890
11IDH1.R132C.005	Entry_2	11mer	4	KPIIIGCHAYG	22068	27146	31636	29267	27781	30110	25651	24477	41293	25013	32803	22137	20215	33287	39776	23613	24337	25943	29246	28042	33782	15368	23687	15113	39465	32840	33296	37385	16983	34681	27491	5594	20227	24856
11IDH1.R132C.006	Entry_2	11mer	5	PIIIGCHAYGD	22609	27546	34400	30627	26990	31189	25486	25688	40381	26247	31981	23535	16761	33648	41759	23162	23618	26355	27758	23486	31316	18316	29709	23029	36029	30867	31287	37130	21813	32900	28030	12752	25303	25322
11IDH1.R132C.007	Entry_2	11mer	6	IIIGCHAYGDQ	22044	24750	19848	23109	18142	20528	22447	21950	23422	24511	14007	18926	16374	28224	32357	22671	17250	18408	10715	10427	11844	15341	8814	14395	34078	22633	19898	21691	15332	10804	20584	3009	24027	19531
11IDH1.R132C.008	Entry_2	11mer	7	IIGCHAYGDQY	11433	23748	22556	18880	18605	13109	20639	21524	34090	21266	27923	14693	15246	29632	31398	20107	22593	19846	1479	9831	652	14551	3197	16945	20736	6150	12893	34369	18221	12103	28225	4407	22486	1938
11IDH1.R132C.009	Entry_2	11mer	8	IGCHAYGDQYR	22163	30818	35838	31428	32589	32860	27964	26184	40934	26681	32502	20100	19082	31630	37392	23563	25767	28258	30260	23649	31853	12330	23987	334	41475	32278	31857	5469	14833	2686	29313	13815	26259	25879
11IDH1.R132C.010	Entry_2	11mer	9	GCHAYGDQYRA	21682	24351	16373	22272	31729	12842	15898	15069	35622	21601	24088	26077	21315	34605	41935	22143	26363	29051	30457	27426	32312	5667	24974	23301	38000	31930	33970	43408	22498	39846	21493	25912	25243	24621
11IDH1.R132C.011	Entry_2	11mer	10	CHAYGDQYRAT	21855	28737	30125	25677	29289	31770	25888	24261	41515	24741	32390	26793	28772	33172	38539	19691	24128	26586	29409	26833	31312	21724	26603	29196	40711	34082	33874	35790	19273	34867	21033	27032	25087	24888
10IDH1.R132C.001	Entry_2	10mer	0	GWVKPIIIGC	30624	26403	31387	26899	21236	26573	21962	22859	30885	24735	31687	29525	29348	32859	33905	16925	25120	29598	30038	28351	24814	22491	28559	26659	33542	32503	36813	40412	23591	39889	29788	31191	26002	26136
10IDH1.R132C.002	Entry_2	10mer	1	WVKPIIIGCH	27719	31610	28181	24834	28898	30106	22927	23272	38948	25288	31081	20796	23109	39790	40608	22368	18890	14153	2573	6929	18196	17714	14820	10372	35262	20723	14445	20468	12230	13211	24562	14529	22673	18930
10IDH1.R132C.003	Entry_2	10mer	2	VKPIIIGCHA	30611	28316	26610	19091	15041	15423	23458	19019	39787	24658	29546	29925	30013	38426	39040	23213	24652	30601	32024	29153	34755	23697	28147	27535	37255	35577	36806	38696	23253	38902	17175	28897	27493	25224
10IDH1.R132C.004	Entry_2	10mer	3	KPIIIGCHAY	25552	30070	35082	30427	26353	30195	24486	23649	21182	24965	32686	14802	20524	32994	38371	21712	15695	20613	12437	22278	2813	19348	360	9049	28210	1897	2416	35696	6740	20400	33851	632	19089	1043
10IDH1.R132C.005	Entry_2	10mer	4	PIIIGCHAYG	30569	26353	21594	16412	23244	25511	25564	25031	32033	25241	30139	27357	29010	38187	40810	23456	21794	20819	25669	25680	27003	20716	24294	19727	36244	33707	31402	27816	19470	29983	25536	9417	22725	25116
10IDH1.R132C.006	Entry_2	10mer	5	IIIGCHAYGD	29621	20891	14407	18597	11446	22333	20607	23744	25594	24422	28728	22843	26398	38218	38969	22457	22978	27972	20076	14491	20318	18095	15861	9287	26045	20532	24236	21992	20318	19932	18361	5152	23368	24716
10IDH1.R132C.007	Entry_2	10mer	6	IIGCHAYGDQ	28407	31154	24129	24845	27503	21060	22038	23123	37614	23898	27246	25537	28576	38783	39321	22000	24115	31257	18373	18114	20214	21023	14507	22262	36981	29146	31813	34855	22206	29921	33903	15470	24652	20114
10IDH1.R132C.008	Entry_2	10mer	7	IGCHAYGDQY	17830	33537	34895	34349	33684	31657	26915	24639	30420	25732	32367	25034	23823	38176	39383	21014	25017	29111	18255	22836	3124	13925	1657	23702	34918	9583	12234	38163	16218	29747	35853	14568	26272	11311
10IDH1.R132C.009	Entry_2	10mer	8	GCHAYGDQYR	30005	32597	30220	31803	37909	30552	25386	23388	38378	25439	32139	21566	20975	40213	42485	23278	25837	32355	29416	18422	27206	11047	25616	763	37424	31828	34232	12116	21010	9961	37023	15302	26767	25464
10IDH1.R132C.010	Entry_2	10mer	9	CHAYGDQYRA	29696	26604	18121	25157	26540	28421	22661	22575	36214	21996	31213	29952	29743	35470	35731	20411	24963	32800	31550	28757	25496	25727	17684	28905	34836	34443	33517	39947	15277	35777	9550	24471	26238	24304
9IDH1.R132C.001	Entry_2	9mer	0	WVKPIIIGC	21532	16257	13486	7736	3435	11866	17714	21060	28985	19981	11271	23603	23473	34369	40323	20773	21931	13864	12500	16256	24209	9135	25296	19845	35169	23301	22500	27510	11900	26672	4840	17774	14907	23686
9IDH1.R132C.002	Entry_2	9mer	1	VKPIIIGCH	21428	30435	37661	27577	33975	32679	25053	24207	41713	26106	32793	25066	23300	36309	40626	23256	25297	18861	29305	28164	32179	22074	19086	24673	41196	33783	31694	40358	25934	34566	30720	28628	28049	23486
9IDH1.R132C.003	Entry_2	9mer	2	KPIIIGCHA	20854	21130	27037	18935	13395	20840	22637	19566	40837	24789	31685	25866	23322	32673	41073	24012	23738	25780	29876	27116	30775	9810	21448	19869	39177	30890	33282	41051	9994	37004	21677	4761	15126	23498
9IDH1.R132C.004	Entry_2	9mer	3	PIIIGCHAY	14116	27844	32659	23729	23442	23080	24347	23863	35457	25197	28806	21098	14775	23240	35839	22154	1543	5599	2139	16096	57	17205	151	17580	21507	2713	1883	26997	9287	13512	28768	1932	22077	4150
9IDH1.R132C.005	Entry_2	9mer	4	IIIGCHAYG	22890	13073	2615	6449	5864	10629	17819	21573	21445	21194	19238	21183	18328	29162	31262	22468	21451	21931	17490	18687	12346	10231	6763	8438	31960	30224	26156	13013	17568	13592	9377	2745	18411	24745
9IDH1.R132C.006	Entry_2	9mer	5	IIGCHAYGD	22283	23571	20624	19833	18154	21504	20139	24529	39020	23662	31397	21557	21657	34361	37909	22078	25327	29037	26853	24498	22832	14316	17668	19695	32358	27915	34587	35131	25020	31473	24908	19721	23880	24771
9IDH1.R132C.007	Entry_2	9mer	6	IGCHAYGDQ	21789	29921	36187	27297	32354	33792	27267	25772	41392	27235	32475	24428	22933	33525	40130	22503	26278	28058	30630	26836	23678	17564	10095	27462	41450	32529	31894	39966	23808	34870	30977	27292	28404	23985
9IDH1.R132C.008	Entry_2	9mer	7	GCHAYGDQY	18538	28116	31653	27486	35634	28117	24004	22256	39644	24642	31800	23235	20654	35058	42391	21077	26221	25066	7401	16580	3041	11171	2700	22782	33661	9294	16622	42782	22943	31773	32185	16657	26888	12979
9IDH1.R132C.009	Entry_2	9mer	8	CHAYGDQYR	21912	26741	32845	24518	32789	34061	27372	25375	41961	24671	32751	17809	22727	28874	34931	21793	23703	25963	30286	25885	22382	20620	19293	2597	41690	34425	33616	2118	15443	879	24930	12469	26486	25188
					0	0	0	0	0	0	0	0	0	0	0	0	0	0	0	0	0	0	0	0	1	0	2	1	0	0	0	0	0	0	1	0	0	0
11IDH1.R132H.001	Entry_3	11mer	0	SGWVKPIIIGH	21387	29025	36233	33109	24952	27678	24488	23242	40457	24712	32370	19810	14759	36230	43121	22743	24980	26197	27935	22847	24172	17188	20750	9392	31846	18502	20199	39151	24167	33617	25215	26836	24111	24403
11IDH1.R132H.002	Entry_3	11mer	1	GWVKPIIIGHH	21692	26662	28559	26618	28273	32724	24903	24233	41308	25712	32849	21452	23843	27699	36848	18283	25259	20170	25151	25750	19705	19242	21519	15933	41321	32357	35472	35556	19888	36686	31437	27786	26480	24151
11IDH1.R132H.003	Entry_3	11mer	2	WVKPIIIGHHA	19868	10236	5502	2073	4915	4626	11798	13641	22615	15596	1428	25211	25801	27994	36705	21259	21788	14356	19483	14855	13962	1183	16595	13778	37768	25564	17694	20074	6479	17368	97	10081	3966	21523
11IDH1.R132H.004	Entry_3	11mer	3	VKPIIIGHHAY	19383	30798	35379	27865	26203	28236	24686	23918	40095	25184	32225	28012	29686	31121	32982	20372	20908	19032	19169	25964	4597	17799	4313	22822	30390	14514	9612	37654	17727	30956	27742	16902	25927	6702
11IDH1.R132H.005	Entry_3	11mer	4	KPIIIGHHAYG	21980	27385	31943	29196	27264	29608	25487	24410	40896	25015	32792	24192	23837	32574	39502	23205	24098	25878	28025	28156	33922	13936	25033	14399	39215	31791	29209	37652	16171	34228	26914	3713	18939	24775
11IDH1.R132H.006	Entry_3	11mer	5	PIIIGHHAYGD	22398	30725	35306	31034	31567	29542	25366	25462	40178	26164	31902	24641	24200	34178	41607	23335	23107	26427	27823	24115	30938	18590	30132	21977	33648	30269	31140	36968	21752	33248	28416	11781	24920	25003
11IDH1.R132H.007	Entry_3	11mer	6	IIIGHHAYGDQ	22023	25619	21784	21191	16366	16604	22774	22254	20225	24966	14619	16421	21932	29887	33311	22226	15890	14983	4298	7986	10876	11957	11939	14109	32002	20983	22438	22292	16086	10597	22873	2181	23489	21001
11IDH1.R132H.008	Entry_3	11mer	7	IIGHHAYGDQY	10376	25970	25797	21498	19479	15776	21889	21365	33222	22692	26319	11175	15056	31525	32210	20223	21461	20979	3128	14142	634	15180	2784	18187	14560	2412	8232	35178	13633	12338	29214	3197	23742	1333
11IDH1.R132H.009	Entry_3	11mer	8	IGHHAYGDQYR	21953	31670	35205	30526	32279	32322	27395	25215	40783	25968	32454	18395	20040	31460	37612	22439	24782	26680	29801	22070	31596	3231	20916	282	41541	32159	30569	12561	17650	2860	26080	17639	24893	25436
11IDH1.R132H.010	Entry_3	11mer	9	GHHAYGDQYRA	21842	25878	21564	24411	31904	23230	20537	20884	38998	23437	30375	26267	23933	32573	39157	20684	25569	26792	31032	29006	29630	12055	25236	24048	40130	32432	36201	43301	22617	40471	27869	31890	27272	24229
11IDH1.R132H.011	Entry_3	11mer	10	HHAYGDQYRAT	21962	27813	29297	27004	30177	31562	26417	24754	41158	25941	32294	27210	27687	33304	39940	20477	22414	26013	26463	23603	32276	18039	26352	28468	39577	30988	30509	36074	14980	31960	19463	23828	21432	24994
10IDH1.R132H.001	Entry_3	10mer	0	GWVKPIIIGH	29468	30944	34455	31782	29343	31678	23443	23528	33073	25112	32718	23844	26169	34249	35815	18242	25431	27235	22817	25010	12708	22338	19553	17183	35707	29093	33763	33668	21167	33417	35152	27752	25538	24920
10IDH1.R132H.002	Entry_3	10mer	1	WVKPIIIGHH	27067	31093	26917	21896	27891	29660	23875	23707	36841	25348	30808	17873	23431	38470	41127	22224	17387	12142	2611	4984	14484	18268	13889	8791	34694	22456	16311	21354	7063	12193	22051	9354	21719	17954
10IDH1.R132H.003	Entry_3	10mer	2	VKPIIIGHHA	30437	29026	24807	18719	14258	17374	22183	20097	38586	24152	29171	30450	29931	37072	36718	22930	24972	31283	32435	29153	34901	22789	23713	27783	36984	34773	32862	40155	21002	39089	12306	25940	25862	24931
10IDH1.R132H.004	Entry_3	10mer	3	KPIIIGHHAY	25594	31038	35271	30537	27962	28578	23860	23442	27870	24723	32664	12887	19523	32658	37570	21635	14654	23798	12807	22095	1595	20313	424	7297	23761	1834	1346	35841	6386	21210	34238	390	17934	395
10IDH1.R132H.005	Entry_3	10mer	4	PIIIGHHAYG	30586	29845	24741	19186	28751	21213	25434	25061	32311	25294	30171	26927	28995	38788	41009	23389	20327	20992	21438	25113	27524	20001	25988	20448	34600	34378	32687	28934	20090	30053	27821	7983	21951	25128
10IDH1.R132H.006	Entry_3	10mer	5	IIIGHHAYGD	30290	23491	18455	18691	13625	19822	21208	24008	28977	24826	28718	22206	26293	39071	39400	22181	22541	27920	15220	13987	21050	16485	19396	11389	22106	14612	25814	26586	20806	21576	21711	3965	23054	25295
10IDH1.R132H.007	Entry_3	10mer	6	IIGHHAYGDQ	29635	31487	25670	26480	28900	22953	23105	22776	37126	24925	24834	26148	28804	39342	39516	22045	24045	32352	22199	21773	17671	18044	12815	22073	34992	22119	27335	35838	20770	30970	34220	13183	25646	19177
10IDH1.R132H.008	Entry_3	10mer	7	IGHHAYGDQY	20923	34136	33967	33567	34180	31300	26320	23973	31623	25017	32327	22903	25138	38639	40146	19847	24948	26236	18337	22384	3133	9292	949	24939	34696	7671	10254	40637	19115	30096	34433	18087	24655	11893
10IDH1.R132H.009	Entry_3	10mer	8	GHHAYGDQYR	31055	33137	31663	31735	36786	32672	26214	23890	40817	24755	32657	25631	25326	39015	41523	21328	24731	31245	29479	25643	27684	17732	27249	1159	37910	32766	36455	6874	23082	13561	37298	25101	26050	25128
10IDH1.R132H.010	Entry_3	10mer	9	HHAYGDQYRA	29926	25940	15267	26123	26356	27794	23097	22661	33698	23538	30734	29697	29833	35666	37357	20902	24491	32495	29981	26681	26387	21826	17691	29286	34139	31573	29143	39909	10105	33006	6643	20509	22615	24374
9IDH1.R132H.001	Entry_3	9mer	0	WVKPIIIGH	20863	25058	20415	20754	16410	27619	22087	22839	36006	24437	29818	13399	15482	34902	40356	21783	17576	5091	1060	2754	6864	10593	16366	8039	32866	15426	11893	19583	8893	7787	16657	10232	20419	20351
9IDH1.R132H.002	Entry_3	9mer	1	VKPIIIGHH	21646	29983	37302	26619	33689	32373	26038	24940	41418	26324	32782	24983	23441	35575	41536	23701	24982	19740	30008	28201	29578	21491	15707	24497	41312	34216	31430	41123	22450	37365	29760	24912	28195	23396
9IDH1.R132H.003	Entry_3	9mer	2	KPIIIGHHA	20686	20616	22512	16119	11472	20922	20332	20054	39844	24172	31453	26050	22812	28207	39185	23538	24065	26196	30069	26912	28452	10388	11699	18337	39606	26191	18299	40987	7766	35782	16943	1890	9886	21774
9IDH1.R132H.004	Entry_3	9mer	3	PIIIGHHAY	12046	28762	35083	23372	27004	17645	23712	23423	35359	25088	28986	20837	12733	25351	35175	22490	591	6170	534	14265	29	15473	341	14738	13488	5611	2367	26572	10510	14544	29711	1661	20808	2425
9IDH1.R132H.005	Entry_3	9mer	4	IIIGHHAYG	22888	15714	3377	2946	3619	5384	18308	22493	17133	22221	19746	19845	17665	31371	32328	21928	20290	18349	8748	17251	10994	5058	12140	7865	29774	28962	29971	13601	19022	14870	14245	1768	18170	25613
9IDH1.R132H.006	Entry_3	9mer	5	IIGHHAYGD	22020	24749	21810	21670	20238	23202	21670	24054	38772	24398	30645	21649	21845	35086	38185	22184	25472	29858	28491	25844	21411	16134	15311	20741	27069	18667	30615	35771	23883	31868	26398	17358	24863	24411
9IDH1.R132H.007	Entry_3	9mer	6	IGHHAYGDQ	21676	30262	35622	25761	32587	33484	26794	24873	41194	27007	32366	22943	22931	33560	40393	21797	25731	25999	30160	26076	23914	9765	6852	27540	41345	31265	30627	41756	25135	35129	28765	28941	27142	23447
9IDH1.R132H.008	Entry_3	9mer	7	GHHAYGDQY	20149	28372	34184	27591	33977	31265	24893	23044	40828	24261	32558	22086	20534	33096	39799	17763	26346	23657	18422	24184	1560	16411	2669	23561	36287	11373	21698	42333	22071	33548	32736	25616	26342	16215
9IDH1.R132H.009	Entry_3	9mer	8	HHAYGDQYR	22076	27047	31389	25969	33067	34001	28046	26114	41666	26601	32706	17496	22794	28901	36186	22622	23014	25480	28597	21895	23316	15706	18922	1438	41078	31999	29226	1671	7368	351	23014	7926	24312	25223
					0	0	0	0	0	0	0	0	0	0	0	0	0	0	0	0	0	0	0	0	1	0	2	1	0	0	0	0	0	1	1	1	0	1

[truncated: 11 more sheets: IDH1 HLA-B, IDH1 HLA-C, IDH2 HLA-A, IDH2 HLA-B, IDH2 HLA-C, KIT HLA-A, KIT HLA-B, KIT HLA-C, HLA-A Ras, HLA-B Ras, HLA-C Ras]
