# Supplementary material for: Acute myeloid leukemia immunopeptidome reveals HLA presentation of mutated nucleophosmin
Source: PLoS One. 2019 Jul 10;14(7):e0219547. doi: 10.1371/journal.pone.0219547 (PMC6619824; doi:10.1371/journal.pone.0219547)
Supplement: S3 File — (XLSX) [file pone.0219547.s008.xlsx]

## Sheet: pt samples count
Peptides Count
Unique Peptides per patient sample
ID	Class I	Class II
AML001	2238	399
AML002	1508	823
AML003	1456	768
AML005	1690	1122
AML006	1199	710
AML008	1733	181
AML009	2390	1138
AML0010	3419	2603
AML0011	1416	951
AML0013	1568	1022
AML0014	1271	489
AML0015	3760	2835
AML0016	1505	704
Total	25153	13745
Class I Peptide Length per patient sample
Class I	AML001	AML002	AML003	AML005	AML006	AML008	AML009	AML0010	AML0011	AML0013	AML0014	AML0015	AML0016	Subtotal
8mer	237	120	93	140	103	201	59	257	62	241	111	156	126	1906
9mer	1451	550	677	439	600	899	1432	1130	742	609	684	1746	713	11672
10mer	228	216	282	242	205	241	361	499	184	148	144	662	228	3640
11mer	188	172	144	204	116	124	167	433	110	139	124	462	129	2512
12mer	39	149	75	194	48	75	106	339	79	116	69	258	98	1645
13mer	46	109	73	176	48	73	92	303	82	124	57	217	80	1480
14mer	30	111	68	162	45	77	99	256	93	108	45	150	74	1318
15mer	19	81	44	133	34	43	74	202	64	83	37	109	57	980
Subtotal	2238	1508	1456	1690	1199	1733	2390	3419	1416	1568	1271	3760	1505	25153
Class II Peptide Length per sample
Class II	AML001	AML002	AML003	AML005	AML006	AML008	AML009	AML0010	AML0011	AML0013	AML0014	AML0015	AML0016	Subtotal
7mer	0	0	0	0	0	0	0	0	0	0	0	0	0	0
8mer	15	66	22	45	18	0	24	130	15	31	16	86	29	497
9mer	48	92	53	83	76	20	79	248	40	59	50	178	68	1094
10mer	11	78	60	94	60	13	47	253	53	55	34	171	46	975
11mer	15	92	47	103	64	7	47	241	51	69	39	176	66	1017
12mer	13	94	53	91	59	10	73	236	72	76	45	217	58	1097
13mer	30	69	66	83	54	4	98	223	101	100	36	289	43	1196
14mer	43	57	102	102	65	20	173	215	136	131	45	358	58	1505
15mer	57	52	88	101	60	20	146	233	120	138	39	350	56	1460
16mer	58	43	69	73	46	25	137	183	116	112	34	299	49	1244
17mer	42	39	52	68	48	18	107	137	81	86	25	195	38	936
18mer	23	26	33	51	27	16	62	111	58	40	26	121	32	626
19mer	20	28	35	53	35	8	41	81	37	32	18	85	42	515
20mer	8	23	22	40	23	5	31	77	22	26	10	78	19	384
21mer	6	21	28	42	20	2	30	66	22	25	17	67	31	377
22mer	2	12	16	17	13	4	13	47	5	9	13	43	19	213
23mer	2	6	7	24	12	0	9	40	5	12	12	42	13	184
24mer	4	9	8	23	9	1	10	35	10	8	12	32	12	173
>24mer	2	16	7	29	21	8	11	47	7	13	18	48	25	252
Unique Class II peptides subtotal	399	823	768	1122	710	181	1138	2603	951	1022	489	2835	704	13745
Distinct Class I peptides per peptide length size if data from all patient samples combined
Combined Patient Samples	Class I
Length	Count
"7"	0
"8"	1168
"9"	7747
"10"	2256
"11"	1470
"12"	811
"13"	723
"14"	584
"15"	456
Sum Total	15215
Distinct Class II peptides per peptide length size if data from all patient samples combined
Combined Patient Samples	Class II
Length	Count
"7"	0
"8"	280
"9"	602
"10"	514
"11"	511
"12"	556
"13"	722
"14"	933
"15"	898
"16"	818
"17"	559
"18"	359
"19"	250
"20"	212
"21"	152
"22"	114
"23"	99
"24"	79
">24"	105
Sum	7763
Summary of total distinct peptides when peptide data combined for all patient samples
	Total Distinct
Class I	15215
Class II	7763
Sum	22978
Evaluation of distinct peptides in class I, class II, or shared between class I and II
	Only in Class I	Only in Class II	Shared in I and II
8mers	954	66	214
9mers	7246	101	501
10mers	1851	109	405
11mers	1101	142	369
12mes	459	204	352
13mers	360	359	363
14mers	252	601	332
15mers	183	625	273
>16mers	0	2747	0
	12406	4954	2809
There are 20,169 distinct total peptides
12406	only class I
4954	only class II
2809	unique class I peptides also found in class II
2809	unique class II peptides also found in class I
22978	Sum

## Sheet: cell lines count
ID	MHC Class I (8-15mer)	MHC Class I (ALL)	MHC Class II
OCIAML3	13806	13818	1944
MV411	13420	13458	5278
Peptide Length and Count for Class I peptides for each tumor cell line
Cell Lines	OCIAML3	MV411	Subtotal
Peptide Length	Count	Count	Count
7mer	0	0	0
8mer	876	1703	2579
9mer	8156	6108	14264
10mer	2559	2460	5019
11mer	1497	1688	3185
12mer	401	719	1120
13mer	182	360	542
14mer	84	225	309
15mer	51	157	208
16mer	7	22	29
17mer	2	7	9
18mer	2	6	8
19mer	0	2	2
20mer	1	0	1
21mer	0	1	1
Sum: 8-15mers	13806	13420	27226
Sum: >15mer	12	38	50
Sum Total	13818	13458	27276
Peptide Length and Count for Class II peptides for each tumor cell line
Cell Lines	OCIAML3	MV411	Subtotal
Peptide Length	Count	Count	Count
7mer	0	0	0
8mer	101	263	364
9mer	190	390	580
10mer	189	437	626
11mer	215	522	737
12mer	193	501	694
13mer	161	504	665
14mer	160	519	679
15mer	139	443	582
16mer	123	381	504
17mer	91	298	389
18mer	92	265	357
19mer	80	171	251
20mer	58	160	218
21mer	48	103	151
22mer	35	95	130
23mer	28	87	115
24mer	17	70	87
>24mer	24	69	93
Sum	1944	5278	7222
Distinct number of Class I peptides when peptide data for both cell lines combined
Combined	Class I
Peptide Length	Count
"7"	0
"8"	2512
"9"	13820
"10"	4934
"11"	3138
"12"	1089
"13"	512
"14"	287
"15"	189
"16"	28
"17"	9
"18"	8
"19"	2
"20"	1
"21"	1
Sum Total	26530
Distinct number of Class II peptides when peptide data for both cell lines combined
Combined	Class II
Peptide Length	Count
"7"	0
"8"	330
"9"	541
"10"	556
"11"	651
"12"	617
"13"	592
"14"	616
"15"	533
"16"	470
"17"	359
"18"	320
"19"	221
"20"	197
"21"	138
"22"	115
"23"	105
"24"	77
">24"	84
SUM	6522

## Sheet: FLOWMFIandligand
Evalaution of Correlation between HLA MFI and distinct peptide recovery per sample
ID	HLA-ABC MFI	MHC Class I
AML001	1211.89	2238
AML002	290.39	1508
AML003	818.88	1456
AML005	570.73	1690
AML006	1127.89	1199
AML008	1391.83	1733
AML009	1640.5	2390
AML0010	808.2	3419
AML0011	743.55	1416
AML0013	1526.41	1568
AML0014	1574.49	1271
AML0015	1092.06	3760
AML0016	809.82	1505
	Pearson	0.0496291
median	1092.06
STDEV	415.5
min	290.39
max	1640.5
ID	HLA-DR MFI	MHC Class II
AML001	351.07	399
AML002	160.72	823
AML003	466.66	768
AML005	586.7	1122
AML006	162.72	710
AML008	820.87	181
AML009	1556.67	1138
AML0010	1498.26	2603
AML0011	1406.15	951
AML0013	779.45	1022
AML0014	295.59	489
AML0015	1735.51	2835
AML0016	111.04	704
	Pearson	0.714702
median	586.7
STDEV	590.814
min	111.04
max	1735.51
ID	HLA-ABC MFI	MHC Class I
OCIAML3	2408.82	13818
MV4-11	631.06	13458
	Pearson	1
ID	HLA-DR MFI	MHC Class II
OCI-AML3	241.34	1944
MV4-11	494.06	5278
	Pearson	1

## Sheet: NPM1mutcomparison
Comparison based on NPM1 mutation status of sample
Comparison of Class I MFI versus Class I distinct peptide elution
ID	NPM1 status	HLA-ABC MFI	MHC Class I
AML001	mutated	1211.89	2238
AML002	mutated	290.39	1508
AML003	mutated	818.88	1456
AML005	unmutated	570.73	1690
AML006	mutated	1127.89	1199
AML008	mutated	1391.83	1733
AML009	mutated	1640.5	2390
AML0010	unmutated	808.2	3419
AML0011	unmutated	743.55	1416
AML0013	unmutated	1526.41	1568
AML0014	mutated	1574.49	1271
AML0015	unmutated	1092.06	3760
AML0016	unmutated	809.82	1505
Comparison of Class II MFI versus Class II distinct peptide elution
ID	NPM1 status	HLA-DR MFI	MHC Class II
AML001	mutated	351.07	399
AML002	mutated	160.72	823
AML003	mutated	466.66	768
AML005	unmutated	586.7	1122
AML006	mutated	162.72	710
AML008	mutated	820.87	181
AML009	mutated	1556.67	1138
AML0010	unmutated	1498.26	2603
AML0011	unmutated	1406.15	951
AML0013	unmutated	779.45	1022
AML0014	mutated	295.59	489
AML0015	unmutated	1735.51	2835
AML0016	unmutated	111.04	704

## Sheet: Dx vs RR MFI vs peptide elution
Comparison based on Newly diagnosed versus R/R patients
Comparison of Class I MFI versus Class I distinct peptide elution
ID	Dx vs Relapse	HLA-ABC MFI	MHC Class I
AML002	ND	290.39	1508
AML006	ND	1127.89	1199
AML009	ND	1640.5	2390
AML0010	ND	808.2	3419
AML0011	ND	743.55	1416
AML0015	ND	1092.06	3760
AML0016	ND	809.82	1505
AML001	R-R	1211.89	2238
AML003	R-R	818.88	1456
AML005	R-R	570.73	1690
AML008	R-R	1391.83	1733
AML0013	R-R	1526.41	1568
AML0014	R-R	1574.49	1271
Comparison of Class II MFI versus Class II distinct peptide elution
ID	Dx vs RR	HLA-DR MFI	MHC Class II
AML002	ND	160.72	823
AML006	ND	162.72	710
AML009	ND	1556.67	1138
AML0010	ND	1498.26	2603
AML0011	ND	1406.15	951
AML0015	ND	1735.51	2835
AML0016	ND	111.04	704
AML001	R-R	351.07	399
AML003	R-R	466.66	768
AML005	R-R	586.7	1122
AML008	R-R	820.87	181
AML0013	R-R	779.45	1022
AML0014	R-R	295.59	489
